# Supplementary material for: How do Brazilian citizens perceive animal welfare conditions in poultry, beef, and dairy supply chains?
Source: PLoS One. 2018 Dec 19;13(12):e0202062. doi: 10.1371/journal.pone.0202062 (PMC6300285; doi:10.1371/journal.pone.0202062)
Supplement: S1 Raw Data — (XLS) [file pone.0202062.s006.xls]

## Sheet: Poultry supply chain
Participant	Age	Education	Pet owner	Income	Gender	Contact with farm animals	Field of study	Local of residence	Consumption of animal products	Awareness about animal welfare	Opinion about actual conditions of FAW in the supply chain	PERC 1	PERC 2	PERC 3	PERC 4	PERC 5	PERC 6	PERC 7	PERC 8	PERC 9	PERCEPCOES 10	Transportation	Slaughtering	Comparison among national and international farm animal production	Knowledge about the supply chain	Knowledge about the animal welfare regulations
1	36	6	0	1	1	0	4	1	2	1	2	4	4	4	4	4	4	4	3	5	2	2	2	3	1	0
2	29	5	1	1	2	0	8	1	3	1	2	4	4	5	4	2	4	2	3	4	4	2	2	3	1	1
3	49	8	1	4	1	1	1	1	1	1	2	4	5	5	5	2	2	2	2	5	1	4	4	2	2	1
4	20	5	1	3	2	1	3	1	4	1	2	4	4	4	4	2	2	2	2	5	2	2	2	3	1	1
5	25	5	1	1	2	0	4	1	5	1	1	5	4	5	5	1	1	2	3	4	4	1	1	1	0	0
6	38	6	1	3	1	0	3	1	3	0	2	5	5	5	4	1	4	4	2	4	1	2	3	3	1	0
7	23	5	1	1	2	1	1	1	3	1	3	4	4	4	4	4	4	5	3	4	1	4	4	1	2	2
8	30	8	1	2	2	0	3	1	2	1	1	5	5	4	4	4	5	5	4	3	2	5	5	3	1	2
9	22	5	1	1	2	0	4	1	2	1	1	5	5	5	5	1	1	1	2	3	5	1	1	3	1	1
10	18	5	0	1	2	1	4	3	3	0	3	5	5	4	4	2	2	2	3	5	3	2	2	3	0	0
11	20	5	0	1	1	1	1	1	2	1	2	4	5	4	4	3	3	3	3	5	2	3	2	2	1	1
12	40	8	1	4	1	0	9	1	1	1	2	4	5	5	4	1	2	1	3	5	3	3	3	3	0	1
13	21	5	1	1	3	1	1	3	5	1	5	1	2	1	1	5	5	5	5	5	1	5	5	4	2	2
14	34	8	0	3	2	1	9	2	2	1	3	4	4	4	4	2	2	2	3	3	1	1	3	3	1	0
15	16	3	1	2	2	0	5	1	4	0	1	2	5	4	5	1	1	2	1	4	4	1	1	1	0	0
16	34	8	1	3	1	0	9	1	4	1	1	5	5	5	5	1	1	1	1	5	5	1	1	2	0	0
17	37	8	1	3	2	0	3	1	3	1	2	5	5	5	5	1	1	1	2	5	2	1	1	3	0	0
18	19	5	0	1	2	1	6	1	0	1	1	5	5	4	5	1	1	1	1	1	5	1	1	1	1	1
19	23	7	1	1	1	0	9	1	3	1	3	5	5	1	4	1	2	2	2	5	2	1	1	3	1	0
20	55	7	1	2	2	1	9	1	0	1	1	5	5	5	5	2	1	1	3	2	5	1	1	1	2	1
21	20	5	0	1	2	0	3	1	0	1	1	5	5	5	5	1	1	1	2	3	5	1	1	2	1	1
22	26	6	1	2	1	1	3	1	3	1	2	5	5	5	5	1	1	1	2	3	4	1	1	1	1	1
23	20	5	1	2	2	0	2	1	3	1	2	4	5	5	5	4	2	2	4	5	1	3	3	3	1	0
24	32	5	1	1	2	1	3	1	3	1	2	5	5	5	5	1	1	4	3	5	3	1	1	3	1	1
25	18	5	0	1	2	1	4	1	3	1	3	4	4	4	5	2	2	2	4	4	2	3	2	2	1	1
26	18	5	0	1	2	0	7	1	2	1	2	5	5	5	5	3	1	1	1	5	1	1	1	1	0	0
27	28	6	1	1	1	1	2	1	4	1	2	4	4	5	2	5	2	2	3	5	2	1	1	3	0	1
28	29	7	1	1	2	0	6	1	3	1	2	4	5	4	4	2	1	2	3	4	2	2	2	3	1	0
29	20	5	1	2	2	0	3	1	5	1	1	5	5	5	5	1	1	1	2	3	4	1	1	2	0	0
30	18	5	1	1	2	0	5	1	4	1	2	5	5	4	4	1	1	1	2	3	2	1	1	2	0	0
31	27	5	1	1	2	0	4	1	4	1	1	4	5	5	5	5	5	1	3	3	5	2	2	1	2	1
32	20	5	1	2	2	0	8	1	1	1	2	5	5	5	5	1	1	1	2	2	5	1	1	1	1	0
33	19	5	1	3	2	1	1	3	6	1	3	4	5	5	5	2	1	1	2	5	1	1	4	3	1	0
34	33	8	1	2	1	1	6	1	4	0	1	5	5	5	5	1	1	1	2	4	1	1	1	1	0	0
35	20	5	1	3	2	0	3	1	2	1	2	4	5	5	5	1	2	2	2	3	5	1	1	3	0	1
36	20	5	1	1	1	0	5	1	4	0	3	2	4	4	4	2	2	2	2	5	1	2	2	4	1	1
37	21	5	1	2	2	0	8	1	0	1	1	5	5	5	5	1	1	1	3	1	5	1	1	1	1	1
38	19	5	1	1	2	1	3	1	1	1	2	5	5	5	5	1	1	1	2	3	2	2	2	3	1	1
39	53	5	1	2	2	1	4	1	1	0	3	3	5	5	4	2	1	3	2	5	1	1	1	3	1	0
40	35	6	1	1	2	1	3	1	2	1	3	4	4	4	4	2	2	2	2	5	1	2	2	3	1	1
41	27	7	1	1	2	0	5	1	5	1	2	5	5	5	5	4	3	2	4	5	1	2	2	3	1	1
42	21	5	1	1	2	1	2	1	5	1	2	5	5	5	4	1	1	1	3	4	2	1	1	1	2	0
43	20	5	0	2	1	0	2	1	5	0	2	5	5	4	5	2	3	1	1	5	2	1	1	3	1	0
44	20	5	1	1	2	1	5	3	4	1	2	5	5	5	5	1	1	1	3	4	4	2	2	3	1	0
45	23	5	1	1	2	0	2	1	4	0	2	4	5	4	4	1	2	2	3	1	5	2	2	3	1	1
46	19	5	1	1	2	1	7	1	3	1	2	4	5	5	5	1	1	1	2	5	1	5	5	4	1	0
47	26	5	1	4	2	1	1	1	0	1	1	5	5	5	5	1	1	1	2	1	3	1	1	3	2	2
48	27	5	1	1	2	0	4	1	5	0	2	4	4	5	5	2	1	1	1	4	5	4	2	3	1	1
49	37	8	1	4	1	1	9	1	0	1	1	5	5	5	5	2	1	1	2	3	4	1	1	3	1	1
50	22	5	1	1	2	1	5	1	8	0	3	4	4	4	4	2	1	1	3	5	1	2	2	3	0	0
51	25	5	1	1	2	0	1	3	4	1	2	4	4	2	4	3	4	3	3	5	4	2	2	3	0	0
52	19	5	1	2	2	0	4	1	3	1	1	5	5	5	5	4	1	2	2	5	3	1	1	3	1	0
53	20	5	1	1	2	1	5	1	4	0	2	4	4	5	4	5	2	2	3	5	5	2	2	3	0	0
54	17	5	0	1	1	1	5	3	3	1	3	4	4	4	4	3	2	1	4	5	1	2	2	3	0	0
55	28	5	1	3	1	1	3	1	5	1	2	5	4	5	4	2	4	2	2	5	4	2	2	3	1	1
56	19	5	1	1	2	0	7	1	0	0	1	5	5	4	5	2	1	1	1	1	4	1	1	2	0	1
57	21	5	0	2	2	0	3	1	3	0	2	5	5	5	5	2	1	1	3	5	3	3	2	3	0	0
58	21	5	1	1	1	1	2	1	7	1	1	4	5	5	5	3	2	2	4	5	3	2	2	1	1	0
59	24	5	1	1	2	0	2	1	3	1	2	2	5	3	4	4	1	1	3	4	3	2	2	3	1	2
60	36	5	1	1	2	0	4	1	2	1	1	4	5	5	5	1	2	1	3	2	5	2	2	3	0	0
61	34	5	1	1	2	1	4	1	0	1	1	5	5	5	5	1	1	1	1	1	2	1	1	2	1	0
62	38	6	0	3	2	0	2	1	4	0	1	5	5	4	4	2	2	2	3	5	4	2	2	5	1	0
63	19	5	0	1	2	0	4	1	0	1	1	5	5	5	5	1	1	1	3	1	5	1	1	1	1	1
64	34	8	0	3	2	0	2	1	3	0	3	5	5	5	5	4	2	3	3	4	1	2	1	3	0	0
65	42	8	1	3	2	1	2	1	2	1	1	5	5	5	5	1	1	1	2	4	2	1	4	2	1	1
66	29	8	1	1	1	1	2	1	3	1	3	4	4	5	4	2	2	2	2	5	3	2	2	2	1	1
67	18	5	1	1	2	1	6	1	0	1	1	5	5	5	5	1	1	1	2	2	5	1	1	2	2	1
68	23	5	1	1	2	0	2	1	4	0	2	5	5	5	5	1	1	1	1	5	1	1	1	2	0	0
69	26	6	1	1	2	0	2	1	1	1	1	4	5	5	5	1	1	1	1	2	5	1	1	2	1	1
70	23	5	1	1	1	0	3	3	10	0	2	5	4	4	4	1	1	2	3	4	1	2	5	3	1	0
71	25	6	1	1	2	1	3	1	5	1	1	5	5	5	5	3	3	1	1	3	5	3	1	3	1	1
72	21	5	0	1	2	1	4	1	11	1	1	5	5	5	5	4	4	3	3	5	3	1	1	3	1	1
73	16	4	1	2	1	1	3	1	2	0	2	5	5	4	4	3	1	1	3	5	2	1	1	3	1	0
74	35	8	1	3	1	1	9	1	2	1	2	5	4	5	4	3	2	3	4	5	2	3	3	3	0	1
75	22	5	1	1	2	1	5	1	0	1	1	5	5	5	5	5	1	1	3	5	4	1	1	3	1	0
76	22	5	1	1	2	0	5	1	6	1	2	5	5	5	5	1	1	2	3	5	1	1	1	4	1	0
77	26	7	1	2	2	1	9	1	3	0	1	5	5	5	5	1	1	1	3	5	5	2	2	3	1	0
78	23	5	1	1	2	0	4	1	1	1	1	4	5	5	5	2	1	1	2	3	5	1	1	3	1	1
79	43	8	1	4	2	0	9	1	2	1	2	4	4	5	4	4	2	2	3	5	1	4	2	3	1	1
80	31	5	1	1	2	0	3	1	3	1	2	5	5	5	5	1	1	1	1	4	4	1	1	2	1	0
81	21	5	1	1	2	0	5	1	2	1	3	3	3	3	3	4	3	4	2	5	1	2	4	2	1	0
82	21	5	0	1	1	0	6	1	4	1	1	5	5	5	5	1	1	2	1	3	4	1	1	3	0	1
83	19	5	1	2	2	0	3	1	2	1	2	4	5	5	5	2	2	1	1	3	2	1	1	2	1	0
84	23	5	0	1	2	0	3	1	0	1	1	4	4	3	3	1	1	1	2	3	5	1	3	3	2	1
85	43	5	1	1	1	0	3	1	4	1	3	1	1	2	1	2	2	3	3	5	2	3	3	1	1	1
86	25	8	0	3	1	1	2	1	4	1	1	5	5	5	5	1	1	1	2	4	3	1	1	1	1	0
87	24	6	1	2	1	0	5	1	3	1	2	5	5	5	4	1	1	1	1	4	3	1	1	3	1	0
88	20	4	1	1	2	0	6	1	2	1	1	3	1	1	1	2	1	3	3	3	3	1	1	1	1	1
89	20	5	1	2	2	1	6	1	0	1	1	5	4	4	4	2	1	2	2	3	5	1	1	2	1	1
90	22	6	1	1	1	1	7	3	11	1	3	4	5	5	3	2	2	5	5	5	1	2	2	3	0	0
91	52	8	1	3	2	1	1	3	3	1	2	5	5	5	4	2	1	2	5	5	2	2	4	2	1	1
92	25	7	1	1	2	0	3	1	3	1	1	5	5	4	5	2	2	1	1	3	3	1	1	3	1	1
93	16	3	1	1	2	1	1	1	1	1	3	4	5	5	5	3	2	1	3	3	3	2	1	2	1	1
94	18	5	0	1	1	1	5	1	3	0	3	5	4	5	4	2	1	1	3	5	2	2	2	3	0	1
95	26	7	1	1	1	0	5	1	3	0	3	5	5	5	5	2	3	4	3	5	1	2	2	1	0	0
96	22	5	1	1	1	1	1	1	4	1	4	4	2	2	2	2	2	1	3	5	1	5	5	3	1	1
97	23	5	1	1	1	0	4	1	0	1	1	5	5	4	5	1	1	1	2	1	5	1	1	1	1	1
98	26	5	1	1	2	0	3	1	2	0	3	3	4	5	4	3	2	2	3	4	4	3	3	3	0	0
99	53	8	0	3	2	1	9	1	1	1	1	5	5	5	5	4	4	2	1	4	2	1	2	3	1	1
100	26	5	1	1	2	0	4	1	1	1	2	4	2	4	4	2	2	2	4	4	4	2	2	3	0	0
101	18	5	0	1	2	0	4	1	2	1	1	5	5	5	5	1	1	1	1	3	4	2	2	3	0	1
102	22	4	1	1	1	1	1	1	3	1	4	4	4	3	3	3	2	4	4	5	1	2	4	3	1	0
103	39	8	1	4	2	1	9	1	1	1	3	2	2	4	5	1	1	2	1	3	1	1	1	4	1	1
104	22	6	1	1	2	1	8	1	5	1	3	4	4	4	3	4	4	3	3	5	1	2	3	3	0	1
105	37	8	1	4	2	0	9	1	4	1	1	5	5	5	5	1	1	1	1	5	3	1	1	3	1	0
106	22	5	0	1	2	0	5	1	4	1	1	5	5	5	5	2	1	2	3	4	4	2	2	3	1	0
107	26	6	0	1	2	0	4	1	8	0	1	4	5	5	5	2	2	2	3	5	1	2	2	3	1	0
108	28	5	1	1	2	1	3	1	3	0	2	5	5	5	5	1	2	1	2	4	1	2	2	3	1	0
109	39	8	0	3	2	1	9	1	1	0	1	4	4	5	4	2	2	2	3	5	2	2	2	3	0	0
110	20	5	1	1	2	0	4	2	3	0	2	4	5	5	4	2	2	1	3	3	3	1	1	3	1	0
111	42	8	1	4	1	0	9	1	3	0	4	3	5	4	2	3	3	4	3	5	1	4	4	3	1	1
112	39	7	1	2	2	1	9	1	2	1	2	4	5	5	4	1	1	1	3	5	1	1	1	3	1	1
113	51	8	1	4	2	1	9	1	4	1	2	5	5	5	5	4	5	4	1	4	4	1	1	2	1	1
114	20	5	1	1	2	0	6	1	3	1	2	5	5	1	5	3	1	1	1	3	5	1	1	1	1	0
115	25	7	1	1	2	1	1	3	5	1	4	4	4	4	2	2	2	4	2	5	1	4	4	4	2	2
116	17	4	1	1	1	0	9	3	2	0	3	4	5	2	5	2	3	5	1	4	3	2	2	3	1	0
117	20	5	0	1	2	1	3	1	3	0	1	4	4	3	4	3	4	2	3	3	3	2	2	3	1	0
118	46	6	0	1	2	0	3	1	4	0	3	4	5	5	4	3	3	3	3	5	2	4	2	3	0	0
119	30	6	1	1	1	0	3	1	2	1	1	5	5	4	2	2	2	3	5	4	2	1	1	2	0	0
120	19	5	1	4	1	0	6	1	5	1	4	4	4	4	4	1	1	4	3	5	1	2	2	3	0	0
121	36	5	1	2	1	0	5	1	3	1	1	5	5	5	5	1	1	1	1	4	5	1	1	3	1	1
122	54	4	1	1	2	1	3	1	0	1	1	5	5	5	1	1	1	1	5	1	5	1	1	1	2	2
123	29	8	1	1	2	1	9	1	0	1	1	5	5	5	5	1	1	1	5	1	5	1	1	1	2	1
124	36	5	1	1	1	0	5	1	1	1	1	5	5	5	5	5	5	1	5	1	5	1	1	1	2	1
125	28	6	1	1	2	1	4	1	11	1	3	5	5	5	4	1	1	1	4	4	2	3	4	3	0	0
126	21	5	1	1	1	1	3	1	1	1	1	4	5	5	5	2	1	1	3	5	4	2	2	3	1	1
127	23	7	1	1	2	0	2	1	2	1	1	5	5	5	5	2	2	2	4	3	4	1	1	3	1	0
128	20	5	1	2	2	0	4	3	4	1	1	3	3	5	5	1	1	1	1	3	5	1	1	2	1	1
129	26	5	1	1	1	0	3	1	3	1	1	5	5	4	5	2	1	2	1	5	3	5	5	3	0	0
130	20	5	1	2	2	0	6	1	2	0	1	5	5	4	5	1	1	2	3	5	2	1	1	3	0	1
131	21	4	0	1	2	0	6	1	7	1	2	5	5	5	5	1	1	1	2	3	2	1	1	3	1	0
132	38	8	1	1	2	0	1	1	4	1	2	5	5	5	5	1	2	2	1	4	2	1	1	1	1	2
133	25	7	1	1	1	0	7	1	1	0	2	5	5	5	4	1	1	1	5	1	2	2	2	3	0	0
134	26	7	1	1	2	1	4	1	1	0	2	5	5	5	5	4	4	4	4	4	5	2	2	4	1	0
135	24	7	1	1	1	1	1	1	4	1	5	2	2	2	2	4	4	4	4	5	1	4	5	4	2	2
136	21	5	0	1	1	0	7	1	3	0	2	5	5	5	5	2	3	2	3	5	1	2	2	3	0	0
137	21	5	1	1	2	0	7	1	0	1	1	5	5	5	5	2	2	1	1	1	2	1	1	1	1	1
138	18	5	1	1	2	1	1	1	3	1	3	5	5	5	5	2	2	1	5	5	1	3	2	2	1	1
139	20	4	1	1	2	1	2	1	5	1	4	2	1	2	2	2	4	4	3	5	1	1	4	4	2	2
140	21	5	0	1	2	1	2	1	8	1	2	5	5	5	4	4	2	2	3	4	2	2	2	3	1	0
141	59	5	1	1	2	1	4	1	0	0	1	1	5	5	5	1	1	5	2	5	5	1	1	1	1	0
142	16	3	1	3	2	1	5	3	5	0	1	5	5	5	5	2	3	4	4	5	1	1	1	3	1	0
143	19	5	1	1	2	0	7	1	0	1	1	4	4	4	4	1	2	2	3	2	5	2	2	3	0	0
144	39	5	1	1	1	1	1	1	2	1	3	4	4	2	2	4	4	5	3	4	3	2	4	5	2	1
145	19	4	1	1	1	1	3	1	2	1	4	5	5	5	5	2	2	2	5	5	2	5	5	3	1	1
146	31	7	1	1	1	1	3	1	2	1	1	5	5	5	5	1	1	1	3	5	1	1	1	3	1	1
147	18	5	1	1	1	1	4	1	2	1	2	5	5	5	5	1	1	1	2	5	2	2	1	3	1	0
148	16	3	1	1	1	1	1	1	3	1	4	3	3	3	3	3	3	3	3	3	3	3	3	1	1	1
149	19	5	1	2	1	0	4	1	4	1	1	3	4	1	5	1	1	1	3	5	4	1	1	3	1	1
150	19	5	1	1	1	0	7	1	11	1	3	3	3	4	4	2	3	3	3	5	1	1	1	1	0	1
151	20	5	0	1	1	1	3	1	1	1	1	5	5	4	4	1	1	1	2	2	4	1	1	3	1	1
152	18	5	1	1	2	1	3	1	2	0	2	5	5	5	5	1	1	1	1	3	4	1	1	4	1	0
153	20	5	1	2	2	0	6	1	2	1	1	5	5	5	5	2	1	1	2	4	4	1	1	1	2	1
154	20	5	1	1	2	0	2	1	4	0	1	4	4	4	4	2	2	2	3	5	2	3	3	3	0	0
155	18	5	1	3	2	0	5	1	0	1	1	4	3	4	4	3	2	1	3	2	5	1	1	3	1	0
156	21	5	0	1	2	0	4	1	0	1	1	5	5	5	5	4	4	2	4	1	3	5	5	2	1	1
157	21	5	0	1	1	1	7	1	3	1	1	5	5	5	4	1	1	1	4	4	5	1	1	3	1	0
158	22	5	1	1	2	1	7	1	4	1	2	5	5	5	4	2	2	1	2	4	2	3	3	3	0	0
159	29	6	1	1	1	1	1	1	5	1	1	5	5	5	4	1	1	1	2	5	2	1	1	1	2	1
160	32	8	1	1	2	0	6	1	2	1	1	5	5	5	5	2	2	2	3	5	4	1	2	3	0	1
161	23	5	1	1	2	1	1	3	5	1	3	2	2	1	2	2	3	2	2	5	2	1	3	2	1	1
162	26	7	0	1	2	0	6	1	5	1	2	5	5	5	5	1	1	2	3	5	1	2	2	3	1	1
163	18	5	1	2	2	0	6	1	0	1	1	5	5	5	5	3	5	5	3	2	2	2	2	3	1	1
164	24	6	1	1	2	1	6	1	4	1	1	5	5	5	5	1	1	1	3	5	4	1	3	3	1	1
165	20	4	1	1	2	1	1	1	7	1	3	2	4	1	5	4	2	4	3	5	5	2	2	3	1	1
166	36	7	1	1	1	1	1	3	5	1	4	1	5	5	2	4	5	4	5	5	1	4	5	5	2	2
167	38	4	1	1	2	1	9	1	6	0	3	3	3	3	3	3	3	3	3	3	3	3	3	3	0	0
168	35	8	0	3	2	1	3	1	7	1	2	5	5	5	5	2	1	2	3	4	3	2	2	3	1	1
169	50	4	1	1	2	0	9	1	2	0	3	4	5	4	4	2	2	4	1	4	1	1	2	3	0	0
170	59	8	1	2	2	1	9	1	0	1	1	5	5	5	5	1	1	1	1	1	5	1	1	1	2	1
171	49	8	1	3	2	0	3	1	0	1	1	5	5	5	5	1	1	1	1	2	5	1	1	2	1	2
172	20	5	1	1	1	0	2	1	0	1	1	5	5	5	5	5	5	5	4	3	5	5	5	1	1	1
173	22	4	1	3	2	0	3	1	2	1	2	5	5	5	5	2	1	1	3	5	1	1	1	3	0	0
174	17	5	0	1	2	0	5	1	3	0	3	1	4	5	4	2	2	4	3	3	5	2	2	3	0	0
175	20	5	1	1	2	0	2	1	4	1	2	3	3	5	4	3	3	4	2	5	3	1	1	3	0	0
176	23	5	1	1	2	1	1	1	0	1	1	2	5	5	5	1	1	1	1	3	5	1	1	1	2	2
177	28	7	1	1	2	0	6	1	0	1	1	5	5	4	5	1	1	1	1	4	4	1	1	3	1	1
178	21	5	1	1	2	0	7	1	6	1	1	4	4	5	5	1	2	2	3	5	5	2	1	3	1	0
179	22	5	0	1	1	0	3	1	2	1	1	3	5	5	5	2	1	1	5	5	1	1	1	3	1	0
180	25	5	1	1	1	1	4	1	11	1	1	5	5	5	5	1	1	1	1	4	1	4	2	3	1	1
181	19	5	0	1	1	0	5	1	0	0	1	5	5	5	5	1	1	1	1	1	5	1	1	1	1	1
182	19	5	1	1	1	0	3	1	3	0	1	5	5	5	5	2	3	2	2	3	4	1	1	3	0	1
183	38	8	1	4	2	1	2	1	0	1	2	3	5	4	2	3	2	3	3	5	1	2	2	3	0	0
184	23	5	1	3	2	0	7	1	2	1	1	5	5	5	5	1	1	1	1	1	5	1	1	1	1	1
185	40	6	0	2	2	0	9	1	1	1	2	4	5	5	4	2	2	2	2	3	4	2	2	3	1	0
186	23	6	0	1	2	0	4	1	0	1	1	4	5	4	5	4	4	2	3	3	2	1	1	4	1	1
187	18	5	1	2	2	1	7	1	11	0	3	5	4	5	4	1	2	5	4	3	1	1	4	3	0	0
188	28	5	1	1	2	0	3	1	5	1	1	5	5	5	5	1	1	1	1	3	5	1	1	3	1	0
189	21	5	1	3	1	1	1	3	0	1	1	5	5	2	5	1	2	2	4	1	5	1	1	3	1	1
190	31	7	1	1	2	0	3	1	2	1	3	4	4	4	2	1	2	2	3	3	2	2	1	3	1	0
191	20	5	0	2	2	1	2	1	4	1	2	5	5	5	5	1	2	2	3	5	2	1	1	3	1	1
192	17	5	0	1	2	0	5	1	11	1	2	4	4	4	4	2	4	2	3	5	1	2	2	3	0	0
193	25	7	0	1	2	0	7	1	4	1	2	5	4	5	4	1	1	2	3	5	3	1	1	3	1	0
194	25	6	1	1	1	1	7	1	6	1	2	5	5	5	5	1	1	1	1	5	1	5	5	1	1	0
195	18	5	1	2	1	0	5	1	2	1	2	4	5	5	5	1	1	2	3	5	3	1	2	3	1	1
196	23	5	1	1	2	0	7	1	0	1	1	5	5	5	5	1	1	1	3	4	1	1	1	1	1	1
197	26	6	0	1	2	0	7	1	0	1	1	5	5	4	5	2	2	2	3	2	5	1	1	3	1	0
198	31	6	1	1	2	0	3	1	3	1	3	2	4	4	2	1	1	4	3	5	4	2	2	1	1	2
199	27	6	0	2	1	0	7	1	2	0	3	5	5	5	5	2	2	2	3	5	2	3	3	3	0	0
200	20	5	1	2	2	0	5	1	5	0	2	5	5	5	5	2	2	2	2	5	1	1	1	3	1	0
201	19	5	1	1	2	0	2	1	4	1	3	4	4	4	4	3	2	2	3	3	1	2	2	2	1	1
202	37	8	1	4	1	0	9	1	4	1	1	4	5	4	5	1	1	1	3	5	1	2	2	3	0	0
203	34	6	1	1	1	1	3	1	4	1	2	4	5	4	3	2	4	1	2	5	4	1	1	3	1	0
204	19	5	1	1	2	0	4	1	3	0	2	5	5	5	4	2	1	2	4	5	4	1	1	2	0	0
205	23	5	1	1	2	1	3	1	5	1	3	5	5	4	5	2	1	1	1	3	3	1	1	3	1	0
206	25	5	0	2	2	1	2	1	4	1	2	1	4	4	2	1	1	1	1	5	3	2	2	2	1	0
207	30	8	1	3	2	1	3	1	2	1	1	5	5	5	5	1	1	1	3	5	4	1	1	3	0	1
208	20	5	1	1	2	0	5	1	2	1	3	1	5	4	1	3	3	3	3	4	5	1	1	3	0	0
209	26	6	1	3	1	1	1	1	7	1	4	5	5	5	4	4	4	3	4	5	1	3	3	3	1	0
210	20	5	0	1	2	0	6	1	6	1	3	5	4	4	5	1	1	1	3	4	5	1	1	3	1	1
211	19	5	1	2	2	0	8	1	3	0	3	5	5	5	5	2	2	2	3	5	1	2	3	3	0	0
212	38	6	0	1	2	1	4	1	3	1	1	5	5	5	5	1	1	1	3	5	2	1	1	3	1	0
213	22	5	1	1	1	0	5	1	5	0	2	2	5	5	5	2	2	2	5	5	2	2	2	3	0	0
214	26	8	1	2	2	1	3	1	3	1	2	4	5	5	5	2	2	1	4	5	2	2	2	3	1	1
215	20	5	0	1	2	0	6	1	0	1	1	5	5	5	4	5	1	1	4	5	5	1	1	3	1	0
216	22	5	1	1	2	0	5	1	2	1	1	5	5	5	5	5	5	5	5	5	3	1	1	3	0	0
217	18	5	1	1	2	0	3	1	2	1	1	4	5	4	4	1	2	2	2	4	3	1	1	2	1	1
218	30	5	1	1	2	1	3	3	1	1	1	5	5	5	5	1	1	1	3	2	5	1	2	1	1	1
219	18	5	0	1	1	1	6	1	4	1	1	5	5	4	5	3	2	1	2	5	1	1	1	1	1	0
220	29	5	0	2	1	1	4	1	5	1	2	4	4	4	2	2	2	2	2	4	4	2	2	2	1	1
221	20	5	1	1	2	0	3	1	0	1	1	5	5	5	5	1	1	1	1	1	5	1	1	3	1	0
222	24	5	1	1	2	0	4	1	5	1	3	4	5	4	4	2	3	2	2	4	2	2	2	3	1	1
223	33	6	1	1	2	0	1	1	1	1	1	5	5	5	5	2	1	1	3	5	4	1	1	1	1	1
224	20	5	1	2	1	1	7	1	6	1	3	2	4	3	2	1	2	2	3	5	1	1	2	3	0	0
225	21	4	1	1	1	0	5	1	11	0	3	5	5	4	5	1	1	2	3	5	3	2	2	3	0	0
226	28	7	0	1	1	0	9	1	3	1	1	4	4	4	4	2	2	2	3	5	3	3	3	3	1	1
227	18	5	1	1	2	0	9	1	3	0	4	3	3	3	3	3	3	3	3	3	3	3	3	2	0	0
228	30	6	1	1	2	0	4	1	4	1	2	4	4	3	4	1	1	3	4	4	3	2	3	3	0	0
229	23	5	1	1	1	1	6	1	6	1	2	5	5	5	3	1	1	2	2	5	2	3	2	2	1	1
230	23	5	1	2	2	1	3	1	4	1	3	4	5	5	5	2	2	1	3	4	3	1	3	3	1	1
231	28	6	0	1	2	0	4	1	7	0	3	2	2	4	2	2	2	4	3	5	4	2	2	3	0	0
232	25	5	1	1	2	1	6	1	3	1	1	5	5	5	5	1	1	2	3	5	5	2	1	3	1	1
233	20	5	1	1	2	0	3	1	4	0	2	3	5	4	4	2	2	2	4	5	5	2	2	3	0	0
234	20	5	1	1	1	1	7	1	7	1	3	5	5	5	5	1	1	1	5	4	1	1	1	3	2	1
235	30	5	1	1	1	1	3	1	2	1	1	5	5	5	5	1	1	1	1	4	5	1	1	3	1	1
236	25	4	0	1	1	1	3	1	3	1	3	4	4	3	3	3	2	3	3	5	1	3	4	3	1	0
237	23	5	0	1	2	1	3	1	0	1	1	5	5	5	5	1	1	1	3	1	5	1	1	3	1	2
238	19	4	1	1	1	1	6	1	4	1	2	5	5	5	4	1	2	2	3	5	3	3	3	2	1	0
239	23	5	1	1	2	0	4	1	5	1	1	5	5	4	5	2	2	2	2	4	3	1	1	3	1	0
240	25	7	1	2	2	0	3	1	4	1	1	4	4	4	3	2	2	2	3	4	2	1	1	3	0	1
241	18	5	0	1	1	0	5	1	0	1	1	5	5	5	5	1	1	1	1	1	5	1	1	3	1	1
242	21	5	1	1	2	0	2	1	3	1	2	5	5	4	5	2	1	1	2	5	1	2	2	1	0	0
243	31	5	1	1	2	1	6	1	2	1	1	5	5	5	5	4	4	2	2	3	5	1	1	3	1	2
244	26	7	1	1	2	0	3	1	4	0	2	1	1	1	1	1	1	1	3	5	1	2	2	3	0	1
245	19	5	1	1	2	0	4	1	0	1	1	5	5	5	5	3	2	2	5	4	5	1	3	3	1	0
246	23	5	0	4	2	0	6	1	5	1	1	5	5	5	5	2	1	1	1	5	3	1	2	3	0	1
247	19	5	1	1	2	0	3	1	5	0	2	5	5	5	5	1	1	1	1	4	5	2	1	3	0	0
248	40	5	1	1	2	1	3	1	3	1	1	5	5	5	5	5	5	5	5	1	1	5	5	1	1	1
249	20	5	1	1	1	0	6	1	3	1	2	4	4	4	4	2	2	2	2	3	3	2	2	3	1	0
250	21	6	1	1	2	0	3	1	3	1	1	5	5	4	4	2	2	2	3	4	4	2	2	3	0	0
251	17	3	1	2	1	1	1	1	5	1	4	4	5	5	3	3	4	2	5	5	1	2	2	3	2	1
252	20	5	0	1	2	1	5	1	5	1	4	4	4	4	4	3	2	2	2	5	1	3	3	4	1	0
253	22	4	1	1	2	0	4	1	2	0	3	5	4	5	5	2	2	2	3	5	3	2	1	2	1	0
254	21	5	1	1	2	1	1	1	2	1	3	5	5	5	4	2	1	4	4	5	1	2	2	4	1	1
255	21	5	0	1	2	0	6	1	3	1	2	5	5	4	5	2	2	2	2	5	2	1	2	3	1	1
256	19	5	1	3	2	0	3	1	0	1	1	5	5	5	5	1	1	1	2	1	5	1	1	1	2	2
257	26	5	1	1	2	0	1	2	2	1	2	4	4	4	4	2	2	2	3	4	3	2	2	3	1	2
258	27	6	1	1	2	0	3	1	5	1	1	5	5	5	5	1	1	1	1	4	5	1	1	1	1	2
259	19	4	1	2	1	1	3	1	4	1	1	4	5	5	5	5	5	4	5	5	1	1	1	3	1	1
260	18	5	1	4	2	0	8	1	1	0	1	5	4	4	4	2	2	2	3	2	5	1	1	3	1	1
261	17	4	1	1	2	0	4	1	3	1	2	4	3	4	4	2	3	3	3	5	4	2	2	3	1	1
262	25	5	1	1	1	1	1	1	0	1	1	5	5	5	5	4	4	2	4	4	4	4	5	3	1	0
263	17	4	1	4	2	1	4	1	8	1	1	5	5	4	5	1	1	1	3	4	4	1	1	1	1	0
264	27	5	1	1	2	0	8	1	6	1	1	4	5	5	5	1	1	2	3	5	3	1	2	3	1	0
265	23	5	1	1	1	1	5	1	0	1	1	5	5	5	5	1	1	1	2	1	5	1	1	1	2	2
266	36	5	0	1	2	1	6	1	4	1	3	5	5	5	5	2	4	3	1	5	1	2	2	3	1	1
267	19	5	0	1	1	1	5	1	7	1	1	5	5	5	5	1	1	1	3	4	3	1	2	3	1	0
268	23	5	1	2	2	0	1	1	4	1	3	3	3	3	3	3	3	3	3	4	5	3	3	2	0	1
269	50	8	0	4	2	0	9	3	0	1	1	4	4	4	4	1	1	1	1	1	1	1	1	1	1	2
270	20	5	0	1	1	1	2	1	8	1	2	5	4	3	4	4	3	2	4	5	1	1	4	2	1	1
271	27	5	1	1	2	1	4	1	3	1	1	4	4	4	4	2	1	1	5	5	1	2	1	1	1	1
272	20	5	1	1	2	0	3	1	0	1	1	5	5	5	5	1	1	1	3	1	5	1	1	3	1	0
273	19	5	0	1	2	0	3	1	3	1	3	1	1	1	1	4	2	4	1	5	1	2	2	3	1	0
274	18	2	0	3	2	0	2	1	1	1	1	5	5	5	5	1	1	1	3	3	3	1	1	1	0	0
275	25	7	1	1	2	0	6	1	5	1	2	5	5	5	5	1	1	1	1	5	5	1	5	3	1	0
276	36	7	1	1	1	0	6	1	5	1	2	5	5	5	5	2	2	4	1	5	1	1	4	4	1	1
277	23	6	0	1	1	0	7	1	4	1	1	5	5	5	5	2	1	1	3	5	1	1	1	3	1	0
278	19	5	0	1	2	1	4	1	3	1	3	3	5	5	5	2	2	2	4	3	4	1	1	4	1	0
279	19	5	0	2	1	0	9	1	4	0	5	5	5	5	5	5	5	5	5	5	5	5	5	5	0	1
280	46	8	0	4	2	1	6	1	3	1	3	3	3	3	3	3	3	3	3	5	1	3	3	3	0	1
281	21	6	1	1	2	0	2	1	0	1	1	5	5	5	5	1	1	1	1	1	5	1	1	1	1	1
282	46	5	1	1	1	1	5	1	1	1	1	5	5	4	5	1	1	1	3	5	4	2	2	3	1	1
283	20	5	0	2	2	0	3	1	2	1	2	5	4	5	4	2	4	4	4	3	4	2	2	3	1	0
284	37	8	1	3	2	1	9	1	4	1	1	5	5	5	5	1	1	1	1	5	4	2	1	3	1	1
285	43	8	1	4	1	0	9	1	2	1	3	4	3	5	4	4	2	2	1	5	1	2	2	3	0	1
286	18	5	1	4	2	1	3	1	3	1	1	5	5	5	5	1	1	1	3	5	5	1	1	2	1	1
287	21	5	1	1	3	1	8	1	0	1	1	5	5	5	5	1	1	1	3	1	5	1	1	3	2	2
288	30	6	1	2	2	1	1	1	5	1	1	4	4	5	4	5	5	5	5	5	1	3	3	3	1	1
289	24	5	1	1	1	0	6	1	7	0	2	5	4	4	5	1	1	1	3	5	2	2	2	3	1	0
290	55	8	1	3	1	1	9	1	1	1	1	5	5	5	4	1	1	1	2	4	2	1	2	4	1	0
291	21	5	1	1	1	0	2	1	0	1	1	5	5	5	5	1	1	1	1	1	5	1	1	1	1	1
292	20	5	1	1	2	1	1	1	4	1	4	1	5	5	4	2	1	1	3	5	2	2	2	1	1	1
293	21	5	1	1	1	0	5	1	2	1	2	5	5	5	5	1	1	1	1	5	3	1	1	1	1	1
294	22	5	1	1	1	1	5	1	3	1	3	3	5	5	5	2	4	1	2	4	4	5	4	3	1	1
295	33	6	1	1	2	1	3	2	3	1	2	5	5	5	4	1	1	1	1	5	1	2	1	2	2	1
296	34	5	1	3	1	1	4	1	2	1	1	5	5	5	5	1	1	1	1	3	4	1	1	3	1	0
297	26	7	0	2	2	0	8	1	3	1	4	3	4	3	4	3	2	2	4	5	3	3	3	3	0	0
298	22	5	0	2	2	0	6	1	4	1	2	3	5	3	5	2	3	3	3	4	1	1	1	2	1	1
299	18	4	1	1	2	1	3	1	4	0	2	4	4	2	4	1	3	2	1	5	2	1	1	3	1	0
300	25	7	1	1	2	0	2	1	5	1	1	5	5	2	3	3	2	2	3	5	1	2	1	3	1	1
301	22	5	1	1	2	1	1	1	5	1	2	4	4	5	4	4	4	5	5	5	3	5	4	2	1	2
302	17	5	1	2	2	1	2	1	0	1	1	5	5	5	5	1	1	1	2	1	5	1	1	3	1	1
303	31	6	1	2	1	0	9	1	1	1	2	5	5	5	5	1	1	1	1	5	1	2	2	3	0	0
304	26	6	1	1	2	1	4	1	5	0	2	4	5	5	5	1	1	1	3	4	3	2	2	1	0	0
305	25	5	1	1	2	0	7	1	4	0	1	5	5	5	4	2	4	3	3	5	1	2	3	3	0	0
306	26	8	0	1	1	0	2	1	10	1	1	4	4	4	4	1	1	2	2	3	4	1	1	3	0	0
307	19	5	0	2	2	0	6	1	0	1	1	5	5	5	5	1	1	1	3	3	5	2	3	3	1	1
308	30	6	1	1	2	1	3	1	11	1	2	4	5	5	5	1	1	4	2	5	1	1	1	2	1	1
309	21	4	1	1	1	0	5	1	4	0	3	4	4	5	4	5	5	5	5	5	4	2	2	3	0	0
310	28	8	0	1	2	1	6	1	0	1	1	5	5	5	5	1	1	1	1	1	5	1	1	1	1	1
311	22	5	1	1	2	0	2	1	3	1	2	5	5	4	5	3	2	2	2	5	1	2	2	3	0	0
312	30	5	1	1	2	0	4	1	5	1	2	5	4	4	4	3	2	2	1	5	1	1	2	3	0	0
313	23	5	1	1	1	1	1	2	5	1	3	5	5	5	5	2	1	1	1	5	1	2	2	3	1	0
314	23	5	1	2	1	1	4	1	11	1	2	4	3	3	4	3	2	3	4	5	2	2	2	2	1	0
315	17	5	0	1	2	0	3	1	3	0	2	4	4	4	4	3	2	2	3	3	4	2	1	3	0	0
316	20	5	1	1	1	1	5	1	5	0	2	3	4	4	3	2	2	2	3	5	1	3	2	3	0	0
317	30	6	1	1	2	0	5	1	2	1	3	4	5	4	5	2	3	3	3	4	3	3	3	3	1	1
318	19	4	1	2	2	0	4	1	4	0	2	5	5	5	5	5	5	5	5	4	1	2	2	3	1	0
319	18	5	0	2	2	0	2	1	5	1	3	2	4	2	1	5	5	5	5	5	1	5	5	3	1	0
320	39	8	1	3	2	1	1	1	0	1	1	4	5	5	4	2	1	1	1	3	5	1	1	2	1	2
321	23	5	1	1	1	0	6	1	0	1	1	5	5	5	5	1	1	1	3	1	2	1	1	3	1	0
322	22	5	1	1	1	1	4	1	4	1	1	5	5	5	5	2	1	1	3	5	4	5	1	3	1	0
323	32	5	0	1	2	0	3	1	2	0	4	3	5	5	5	4	4	4	4	5	1	4	4	3	0	1
324	24	5	1	1	1	1	4	1	0	1	2	5	5	5	5	1	1	1	4	3	3	1	1	3	1	1
325	19	5	1	3	1	0	5	3	3	1	3	4	4	4	4	2	2	2	3	5	1	2	2	2	0	0
326	39	8	1	2	2	0	3	1	2	1	2	5	5	5	5	2	1	2	3	4	2	1	1	3	1	0
327	21	5	1	1	2	0	3	1	4	1	1	5	5	5	5	1	1	1	5	4	2	1	1	1	1	1
328	28	4	0	1	1	1	5	1	4	1	3	4	5	4	3	3	3	2	4	4	2	2	2	2	1	1
329	29	5	1	1	2	1	6	1	0	1	1	5	5	5	5	1	1	1	1	3	5	1	1	3	1	1
330	20	5	1	1	1	1	4	1	5	1	5	4	4	5	3	4	3	2	4	5	2	4	3	2	1	1
331	21	5	1	1	2	1	3	1	4	1	2	1	5	5	5	2	1	1	4	5	1	1	2	3	1	0
332	19	5	1	3	2	1	1	1	5	1	3	4	5	5	2	2	2	2	2	5	1	2	2	3	1	1
333	20	5	1	1	1	1	5	1	0	1	2	5	5	5	5	1	2	2	1	2	4	1	1	2	1	1
334	28	5	1	1	2	0	4	1	11	1	2	5	5	5	5	1	1	1	1	5	1	2	2	3	0	1
335	24	6	1	1	2	1	2	1	6	0	3	3	4	4	5	4	3	3	5	5	3	2	1	3	0	1
336	21	5	0	2	1	0	5	1	4	0	3	5	5	4	3	3	4	4	4	5	1	3	2	3	1	0
337	20	4	1	1	1	1	5	3	6	1	2	2	5	5	5	2	1	1	1	4	1	3	1	3	2	2
338	43	8	1	1	1	1	9	1	1	1	1	3	3	5	4	3	3	3	3	3	3	3	3	1	1	0
339	19	5	1	2	1	0	3	1	8	1	1	5	5	5	5	1	1	1	2	4	4	1	1	1	0	0
340	17	5	1	2	2	0	1	1	0	1	2	4	4	4	5	1	1	2	3	2	5	1	1	3	2	1
341	37	6	1	2	1	0	2	1	2	1	2	5	5	5	5	2	2	1	1	4	4	1	1	3	1	1
342	17	5	0	4	1	1	7	1	2	1	2	4	4	5	4	1	2	1	1	4	3	2	2	3	0	0
343	20	5	1	1	1	1	1	3	3	1	4	4	5	5	4	3	3	4	5	5	2	4	4	3	2	1
344	30	6	1	1	2	0	6	1	3	1	1	5	5	5	5	1	1	1	2	5	4	1	1	3	1	1
345	23	8	1	2	2	0	6	3	2	1	1	5	5	5	5	1	1	1	1	4	4	1	1	3	1	1
346	19	5	1	1	2	0	5	1	3	1	2	5	5	5	5	1	1	1	1	3	4	1	1	1	0	0
347	35	5	1	3	2	1	2	3	4	1	1	4	4	4	4	1	1	1	3	5	4	1	1	3	1	0
348	19	5	1	2	2	0	4	1	0	1	1	5	5	5	5	1	3	3	5	5	2	5	5	3	1	2
349	21	5	1	1	1	1	5	1	3	0	2	5	5	5	5	4	3	2	4	5	1	4	4	2	1	1
350	19	4	1	1	2	0	5	1	2	0	2	5	5	5	5	2	2	2	3	4	4	2	2	3	0	1
351	36	6	1	1	2	1	4	1	1	1	1	4	5	5	5	3	2	2	3	4	3	1	1	2	1	0
352	36	8	1	3	2	1	2	1	3	1	2	4	4	5	5	1	1	1	3	5	2	1	2	2	1	0
353	35	6	1	1	2	1	3	1	3	1	3	5	5	5	4	1	1	1	3	4	4	1	1	3	1	1
354	19	5	1	1	2	1	1	1	5	1	2	5	5	5	4	1	2	2	4	5	4	5	2	2	1	1
355	19	5	0	1	1	1	3	1	3	1	3	4	5	4	5	2	2	2	4	4	3	2	3	1	1	1
356	28	6	0	2	2	0	4	1	4	1	3	5	4	5	4	2	2	2	5	5	1	2	2	3	1	0
357	22	5	0	1	1	0	7	1	4	1	2	4	5	5	5	2	2	1	3	3	4	2	2	3	1	0
358	21	5	1	1	1	1	6	1	3	1	3	4	5	5	5	4	4	4	2	3	2	2	2	3	1	0
359	19	5	1	1	2	0	4	1	3	1	2	4	4	3	3	2	2	2	4	3	3	2	2	3	1	1
360	27	7	1	2	2	0	3	1	2	1	1	2	5	5	5	1	1	1	1	5	5	5	2	3	0	1
361	18	5	1	1	2	1	6	1	0	1	1	5	5	5	5	2	1	1	2	2	2	1	2	3	1	0
362	22	5	1	3	2	0	2	1	0	1	1	5	5	5	5	1	1	1	3	1	1	5	1	3	1	1
363	20	5	0	1	1	1	2	1	2	0	2	5	5	5	5	2	3	3	3	3	4	1	1	3	1	0
364	23	5	0	3	1	1	2	1	3	0	3	5	5	5	5	2	1	1	1	4	1	1	1	1	0	0
365	23	7	1	2	2	0	2	1	4	0	1	5	5	5	4	1	1	2	3	2	5	1	1	1	0	1
366	20	5	1	2	2	0	5	1	2	1	1	4	5	4	4	3	2	2	4	4	4	2	2	3	1	0
367	19	4	1	1	2	1	4	1	0	1	1	5	5	4	5	2	2	1	3	1	5	2	1	3	1	0
368	28	8	0	1	2	1	6	1	3	1	2	5	5	5	4	1	1	1	1	5	1	5	5	1	1	1
369	22	5	0	4	2	0	3	1	1	1	3	5	5	5	2	1	2	3	3	5	1	1	3	2	0	0
370	30	8	1	3	1	1	4	2	0	1	1	5	5	5	5	1	1	1	3	1	2	1	1	1	1	2
371	23	5	1	1	1	1	6	1	6	1	1	5	5	5	5	4	4	2	4	4	3	2	2	3	0	1
372	36	8	1	1	1	0	4	1	2	1	1	5	5	5	5	2	1	1	3	3	5	2	2	3	0	1
373	26	6	0	1	2	1	3	1	3	1	2	5	4	4	3	2	3	2	3	5	1	2	4	3	1	1
374	27	5	1	1	2	0	6	1	0	1	1	5	5	4	5	1	1	1	1	2	5	5	1	2	1	1
375	16	4	1	2	2	0	5	1	7	0	2	2	4	4	5	2	3	4	1	5	4	2	2	3	0	0
376	21	5	1	1	2	0	3	1	3	1	2	5	5	5	5	2	2	2	1	2	5	1	1	3	1	1
377	24	5	1	1	1	1	2	1	4	1	2	5	5	5	5	2	2	1	4	4	1	1	2	3	1	1
378	18	5	0	4	1	0	3	1	0	1	1	5	5	5	5	1	1	1	1	1	5	1	1	1	1	1
379	23	5	1	1	2	0	8	1	4	0	3	3	4	3	3	3	3	3	3	3	3	3	3	3	0	1
380	22	5	1	1	1	0	5	1	3	0	1	5	5	5	5	3	2	2	3	5	1	2	2	2	0	0
381	25	5	1	1	1	0	3	1	5	0	3	3	3	3	3	3	3	3	3	5	3	3	3	3	0	0
382	24	5	1	1	1	1	5	1	3	1	3	5	5	4	4	2	2	2	3	5	2	2	2	3	1	0
383	22	5	1	1	2	1	3	1	1	0	3	5	5	5	5	2	2	1	1	5	2	2	2	3	1	0
384	21	5	1	1	2	0	6	1	3	1	2	5	5	5	5	5	2	5	5	4	3	5	5	3	1	1
385	21	5	1	1	1	1	5	1	8	1	2	4	5	5	4	4	2	2	3	5	1	1	1	3	0	0
386	21	5	1	2	1	0	3	1	1	0	2	3	3	3	3	3	3	3	3	3	3	3	3	3	0	0
387	19	5	1	3	2	1	3	1	2	1	2	5	5	4	4	2	4	5	3	4	2	2	2	3	1	0
388	26	6	0	1	1	0	2	1	1	0	3	3	5	5	4	2	2	2	5	4	3	1	2	3	0	0
389	23	6	0	1	2	1	2	1	4	0	2	2	5	5	5	5	5	4	3	3	3	5	4	2	1	1
390	22	5	1	4	2	0	3	1	1	0	1	5	5	5	5	1	2	1	3	5	5	1	1	1	1	2
391	20	5	1	1	2	1	5	3	4	1	3	4	4	2	4	4	4	4	5	5	1	2	2	3	1	1
392	24	5	0	1	2	0	3	1	3	1	1	5	5	5	5	1	1	1	2	4	4	1	1	3	1	2
393	23	5	1	2	2	0	5	1	0	0	1	5	5	5	5	2	5	4	5	1	5	1	1	3	1	1
394	28	7	0	1	2	1	1	1	4	1	2	5	5	5	4	1	2	5	3	5	2	2	2	3	1	0
395	31	5	0	1	2	0	1	3	2	1	3	5	5	5	5	4	2	4	3	5	1	1	1	1	1	0
396	31	7	1	1	2	1	6	1	7	1	2	4	4	4	4	3	2	2	2	5	4	2	2	2	1	1
397	28	6	1	1	2	1	1	1	7	1	1	5	5	5	5	2	2	1	4	5	5	1	1	1	2	2
398	19	5	1	1	2	0	7	1	0	1	1	5	5	5	5	1	1	1	3	4	5	1	1	3	1	1
399	50	8	1	3	2	1	9	1	2	1	2	4	4	5	4	1	2	2	4	4	2	2	2	2	1	1
400	48	8	1	3	2	0	9	1	2	1	3	4	4	4	4	4	4	2	5	5	1	2	2	3	0	0
401	33	8	1	3	1	1	7	3	2	1	3	4	4	4	4	2	2	4	4	5	3	3	3	3	1	1
402	35	8	1	4	1	1	9	1	1	1	3	5	5	4	4	2	1	2	4	5	1	1	3	1	1	1
403	26	6	1	1	2	0	9	1	3	1	1	5	5	5	5	1	1	1	1	5	4	1	1	1	0	0
404	27	5	1	2	2	1	1	1	3	0	3	3	4	5	4	2	2	2	3	5	1	2	2	3	1	0
405	24	6	0	1	1	1	1	3	3	1	2	5	5	4	4	2	2	2	4	5	1	2	2	3	2	0
406	21	5	0	1	1	1	1	1	5	1	3	3	5	2	5	2	2	2	4	5	3	2	3	3	1	1
407	25	5	1	1	1	1	6	1	1	1	2	5	5	5	5	5	5	5	5	5	5	1	1	3	2	2
408	19	5	0	1	2	0	2	1	3	0	2	4	5	4	5	1	1	1	2	4	3	1	1	3	1	1
409	24	5	0	1	1	1	1	1	4	1	4	4	4	5	4	4	4	2	2	4	1	5	5	3	2	1
410	23	5	1	1	2	1	1	1	10	1	2	2	5	2	2	2	2	2	4	5	1	1	2	1	2	2
411	22	5	0	1	2	0	1	1	2	1	3	2	5	5	4	3	3	2	3	5	1	1	3	3	1	2
412	21	7	1	1	1	1	1	3	4	1	3	2	4	1	1	1	1	4	1	5	2	2	2	3	2	2
413	24	5	1	1	2	1	1	1	4	1	1	4	5	5	5	4	2	2	2	5	2	1	2	1	1	1
414	37	7	1	2	1	1	3	1	2	1	1	4	4	1	1	5	5	5	5	5	1	2	2	1	1	1
415	18	5	1	1	2	1	4	1	4	0	2	5	4	5	3	4	2	2	4	4	1	1	2	2	1	0
416	18	5	1	2	2	0	3	1	3	1	3	5	5	5	5	2	2	3	3	4	3	2	2	2	1	0
417	22	5	1	1	2	0	1	1	5	1	1	5	5	5	4	1	1	1	2	5	1	1	2	3	1	1
418	47	8	1	4	1	1	1	1	3	1	3	3	5	5	5	4	2	2	4	5	3	1	5	1	2	1
419	18	5	1	1	1	1	3	1	6	1	3	5	5	5	5	1	1	1	4	5	1	2	2	1	1	0
420	21	5	1	2	1	0	2	1	3	0	2	5	5	5	5	3	1	2	2	4	4	1	2	3	1	0
421	19	5	1	1	1	1	7	1	4	1	3	5	5	5	4	4	2	2	4	5	3	2	2	2	0	1
422	25	5	1	1	1	1	5	1	6	1	2	5	5	5	4	2	2	2	2	5	1	2	2	3	1	0
423	36	6	1	2	1	1	1	1	0	1	1	5	5	5	5	1	1	1	1	1	5	1	1	1	1	2
424	51	5	1	1	2	1	1	3	6	1	3	2	4	1	1	2	2	2	5	5	1	4	5	2	1	0
425	23	5	0	1	2	0	5	1	3	1	1	4	4	3	3	2	2	2	2	5	4	3	3	3	0	1
426	20	5	1	1	2	1	5	1	0	1	1	5	5	5	5	1	2	1	3	1	5	1	1	1	1	1
427	36	5	0	1	1	0	2	1	0	1	2	4	4	4	4	2	2	2	3	1	5	2	2	3	0	1
428	24	6	1	1	2	1	1	1	5	1	3	2	3	4	2	3	2	4	4	5	1	2	2	2	2	2
429	60	7	1	3	1	1	1	1	1	1	2	2	4	2	2	1	1	4	2	5	2	2	2	2	2	1
430	26	6	0	2	1	1	6	1	3	1	3	4	5	5	2	4	4	2	3	3	4	4	3	2	2	1
431	18	5	1	1	2	0	3	1	6	0	2	5	5	5	4	2	2	2	4	5	1	2	3	3	1	0
432	19	5	0	1	2	1	3	3	4	0	3	5	5	5	4	2	2	4	2	5	1	2	2	3	1	1
433	22	5	1	1	1	0	6	1	3	0	3	3	3	3	3	3	3	3	3	3	3	3	3	3	0	0
434	52	8	1	4	2	0	5	3	0	1	1	5	5	5	5	1	1	1	3	1	5	1	1	3	1	1
435	23	5	0	1	1	0	3	1	1	0	3	4	5	4	3	2	2	2	3	5	1	2	2	3	0	0
436	34	5	0	1	1	1	3	1	3	0	3	5	5	5	4	5	4	4	4	5	1	4	2	2	0	0
437	21	5	1	2	2	1	2	1	4	0	2	5	5	5	5	4	4	4	4	3	2	1	1	2	0	1
438	24	5	0	1	1	0	9	1	2	0	3	5	5	4	4	3	2	2	4	5	1	2	1	2	0	0
439	19	5	0	1	1	1	2	1	1	1	2	4	4	4	4	2	2	2	2	4	1	1	1	3	0	0
440	20	5	0	1	1	0	6	1	6	1	1	5	5	4	5	2	1	1	3	4	5	5	5	2	1	0
441	29	8	0	2	1	0	9	1	2	1	1	5	5	5	5	5	1	1	1	5	1	1	1	1	1	0
442	27	8	1	2	2	1	3	1	0	1	2	5	5	5	5	1	1	1	2	3	2	1	1	1	0	1
443	36	8	1	3	1	1	1	1	3	1	4	4	3	2	2	5	5	5	5	5	1	4	4	2	2	2
444	24	5	1	1	2	1	6	1	1	1	2	4	5	4	4	2	2	2	2	5	1	2	2	3	1	1
445	25	5	0	1	2	1	3	1	6	1	2	5	5	5	4	3	2	2	2	5	1	2	3	2	1	1
446	20	5	1	1	2	1	1	3	3	1	1	5	5	5	5	1	1	4	3	4	2	3	1	4	1	1
447	20	5	0	1	2	0	3	1	3	0	2	4	4	5	5	1	1	1	4	5	1	2	2	3	0	0
448	24	5	1	1	1	0	5	1	4	1	2	5	5	5	5	1	1	1	1	5	1	1	1	3	1	0
449	20	5	1	1	1	1	6	1	3	0	2	4	4	4	4	4	4	4	4	5	5	2	2	2	1	0
450	30	5	0	1	2	0	1	1	5	1	2	4	5	5	5	2	1	2	4	4	1	1	2	1	1	1
451	29	5	0	2	1	0	5	1	6	1	1	5	5	5	5	3	3	3	4	5	1	4	4	1	1	0
452	24	8	1	2	2	1	1	1	5	1	3	5	4	4	3	2	2	2	3	5	1	2	5	1	2	0
453	22	5	0	1	2	0	7	1	0	1	1	5	5	5	5	4	4	4	4	1	5	1	1	1	1	1
454	21	5	1	1	2	1	1	1	7	1	3	4	3	4	4	2	2	3	4	3	1	2	2	3	1	1
455	48	8	1	4	2	1	1	1	4	1	3	2	5	5	5	1	1	1	3	4	4	1	1	2	1	2
456	25	5	1	1	1	1	7	1	11	1	2	5	4	5	4	2	2	3	2	5	1	3	2	3	1	0
457	35	8	1	2	1	0	5	2	1	1	3	4	5	5	4	2	4	2	1	4	4	1	2	3	1	0
458	24	5	1	1	2	0	1	1	3	1	1	5	5	5	5	1	1	1	1	4	4	1	1	1	1	1
459	21	5	1	1	2	0	7	1	0	1	1	5	5	4	5	1	1	2	4	1	5	1	1	3	1	0
460	25	5	1	1	2	1	1	2	4	1	2	5	5	5	4	5	4	4	4	5	1	5	4	3	1	1
461	33	8	1	3	2	1	9	1	6	1	4	4	5	5	2	2	4	4	4	5	1	4	4	2	2	2
462	26	5	1	1	1	1	1	1	0	1	2	2	5	4	2	4	4	4	4	4	3	4	2	2	2	2
463	39	5	1	1	2	0	1	3	6	1	2	5	4	5	4	4	4	1	4	5	4	1	1	2	1	1
464	41	5	1	2	1	1	1	1	3	1	2	5	5	5	5	1	2	1	4	5	1	2	4	3	1	0
465	20	5	0	1	2	0	3	1	4	0	1	5	5	5	5	1	1	1	3	5	3	1	2	3	1	0
466	21	5	1	1	1	0	4	1	0	1	1	5	5	5	5	1	1	1	3	1	5	1	1	1	0	0
467	28	5	1	1	2	1	1	3	3	1	3	5	5	5	4	2	3	2	4	5	1	3	3	3	1	1
468	23	7	0	1	1	1	1	3	0	1	2	4	5	5	3	3	2	2	3	5	2	1	4	3	1	2
469	23	5	0	1	1	1	9	1	2	1	3	4	2	2	2	2	2	2	1	5	1	2	4	2	1	0
470	27	5	1	1	1	1	3	1	2	1	1	4	4	4	4	2	2	2	3	3	4	2	2	3	0	0
471	22	6	1	1	2	0	2	1	3	1	1	4	5	5	5	4	1	1	3	5	1	1	1	3	0	0
472	24	5	1	2	1	0	1	1	11	0	2	5	5	5	5	1	1	2	3	5	1	1	1	3	1	0
473	19	5	1	2	2	1	1	1	3	1	3	4	4	3	4	3	2	2	5	5	1	2	2	2	1	1
474	23	5	1	1	1	1	1	1	4	1	4	5	5	5	1	4	3	4	4	5	1	4	5	2	1	1
475	27	5	1	3	2	1	1	3	1	1	1	4	4	5	4	1	2	2	4	5	4	1	1	2	1	1
476	52	8	1	3	2	0	9	1	4	0	1	5	5	5	5	1	1	1	1	5	1	1	1	1	1	0
477	18	5	1	1	2	1	1	1	2	1	1	5	5	4	4	2	2	2	3	4	1	2	1	3	1	0
478	18	5	1	1	2	1	1	1	0	1	1	5	5	5	5	1	1	1	2	1	2	2	2	3	1	1
479	45	8	1	4	2	0	9	1	3	0	3	4	4	4	4	2	2	2	3	4	2	2	2	3	0	1
480	18	5	1	3	2	0	1	1	11	1	2	5	4	5	4	2	3	1	3	5	1	1	1	2	1	1
481	38	8	0	4	1	1	2	1	2	1	3	4	4	5	3	2	2	2	4	5	1	3	3	1	1	1
482	24	5	1	1	2	1	2	1	3	1	2	5	5	5	5	1	1	1	2	4	4	1	1	2	1	0
483	24	5	1	1	1	1	1	1	1	1	3	4	4	5	3	2	2	3	2	5	1	2	3	2	1	1
484	22	5	0	1	1	1	2	1	4	1	1	5	5	5	5	1	1	1	1	3	3	2	2	3	1	1
485	28	5	1	2	1	0	2	1	3	0	2	4	3	3	3	3	3	2	4	5	1	1	2	3	0	0
486	61	8	0	3	2	0	9	1	0	1	1	5	5	5	5	1	1	1	1	3	4	1	1	1	1	1
487	51	8	1	4	2	1	1	1	3	1	3	4	5	4	4	2	2	1	3	5	1	2	2	2	2	1
488	52	8	1	3	2	1	4	1	1	1	1	5	5	5	5	4	3	1	3	3	5	1	1	3	1	1
489	35	8	1	3	2	0	9	1	0	1	1	5	5	5	5	2	5	2	3	1	2	1	1	3	1	1
490	21	5	1	3	2	1	1	2	2	1	3	4	4	4	4	2	2	2	3	3	3	2	2	3	1	1
491	22	5	1	2	2	1	1	1	1	1	4	2	5	2	1	4	1	4	5	5	1	2	4	2	2	1
492	25	5	1	1	2	1	1	1	0	1	2	1	1	1	1	3	2	2	3	3	5	1	1	1	1	1
493	23	5	1	1	2	1	1	1	3	1	2	5	5	4	5	2	1	1	1	5	4	1	2	1	1	1
494	25	6	1	1	2	1	1	1	4	1	4	4	5	4	3	4	2	4	2	5	1	1	2	1	1	1
495	32	8	0	2	2	1	1	2	1	1	3	4	2	2	2	4	2	4	5	5	2	2	2	2	1	1
496	19	5	1	3	2	1	2	1	5	1	1	5	5	5	5	1	2	1	3	4	4	1	1	1	1	1
497	19	5	1	1	2	1	1	1	2	1	2	5	5	5	5	2	1	2	3	3	5	2	2	3	1	2
498	26	5	1	1	2	0	1	1	2	1	3	4	4	5	3	2	2	1	3	5	3	2	2	2	0	1
499	27	6	1	1	2	0	1	1	5	1	4	4	4	4	3	4	3	3	5	5	1	2	4	3	1	1
500	21	5	1	1	2	0	1	1	3	1	3	4	4	4	4	3	2	2	3	5	1	4	4	3	1	1
501	51	8	1	4	2	1	9	1	2	1	3	4	5	4	4	4	4	2	1	5	2	1	4	3	0	0
502	22	5	1	4	2	1	1	3	3	1	2	4	5	4	2	2	2	4	3	5	1	2	2	3	1	1
503	62	8	1	4	1	0	9	1	0	1	1	5	5	5	5	1	1	1	1	5	1	5	1	1	2	2
504	35	8	1	4	1	1	1	3	3	1	1	5	5	5	5	1	1	1	3	5	1	3	5	2	1	2
505	24	5	1	2	2	1	1	1	4	1	3	5	4	5	5	5	4	4	5	5	2	1	1	2	1	1
506	47	8	0	4	2	1	1	1	4	1	3	2	2	2	2	2	2	2	5	5	1	2	5	4	2	2
507	19	5	1	2	2	0	1	1	3	1	3	4	5	5	3	1	3	2	2	5	3	3	3	3	0	0
508	19	4	1	1	2	1	1	1	1	1	2	5	4	5	4	2	2	1	1	4	1	1	2	3	1	1
509	32	8	1	4	1	1	1	1	4	1	3	4	5	5	5	4	2	2	3	5	1	2	5	3	1	1
510	21	5	1	1	1	1	1	1	6	1	3	4	5	5	2	4	3	3	2	5	1	2	2	3	1	1
511	31	8	0	3	2	1	1	1	4	1	3	4	3	4	2	2	2	1	2	5	1	2	3	4	1	1
512	22	5	1	3	1	0	1	1	3	1	3	4	4	4	2	1	2	2	3	5	3	1	1	2	1	0
513	24	5	1	3	2	1	1	1	2	1	2	5	5	4	5	2	1	2	3	5	4	5	2	3	1	2
514	47	8	0	3	2	1	9	1	2	1	4	4	4	5	2	3	4	4	5	4	1	5	5	3	1	1
515	32	8	1	2	2	1	1	1	1	1	4	4	2	2	1	2	3	3	1	5	1	4	4	3	1	2
516	20	5	1	1	1	1	1	2	4	1	1	4	5	5	5	5	4	1	1	5	1	4	1	3	1	1
517	47	8	0	4	1	1	1	1	2	1	4	2	2	2	2	4	4	4	5	5	1	4	4	3	1	2
518	31	8	1	3	2	1	1	1	4	1	2	5	5	5	5	1	1	1	1	5	5	1	1	3	1	1
519	20	5	0	1	2	0	3	1	1	1	1	2	3	5	4	3	5	5	5	4	2	2	2	3	0	0
520	21	5	1	1	2	1	1	3	0	1	2	5	4	5	4	3	2	4	2	4	5	2	2	2	1	1
521	22	5	1	1	1	1	3	1	2	0	3	4	4	4	3	3	3	3	4	5	1	4	4	4	1	0
522	47	8	1	2	2	1	9	1	4	1	3	4	5	5	2	2	4	5	5	5	2	4	4	3	1	1
523	24	6	1	1	2	0	9	1	3	1	1	1	5	5	5	1	1	1	1	5	1	1	1	1	1	0
524	41	8	1	4	1	1	1	3	2	1	3	5	4	5	4	4	4	4	5	5	3	1	2	4	2	1
525	18	5	0	1	2	0	1	2	2	1	3	3	2	2	4	4	4	4	4	4	4	3	3	3	2	2
526	21	5	1	1	2	1	7	3	5	1	3	5	5	5	4	2	2	1	2	4	1	4	4	1	1	1
527	20	5	1	2	2	1	1	1	3	1	1	5	5	5	5	1	2	3	4	5	1	1	1	1	1	1
528	20	5	1	3	2	1	1	1	3	1	3	5	3	5	4	2	4	2	5	5	1	4	4	1	1	1
529	30	8	1	3	1	1	9	1	4	0	2	5	5	5	4	1	1	1	4	5	2	2	2	3	1	0
530	36	8	1	4	2	1	1	1	4	1	3	5	5	4	4	2	2	1	5	5	1	2	4	1	1	1
531	33	8	1	4	1	1	9	1	1	1	1	5	5	5	5	3	5	5	5	1	2	1	1	3	2	2
532	19	5	0	1	2	1	1	1	2	1	3	3	5	4	4	2	3	1	4	5	1	2	3	3	1	1
533	30	8	1	1	2	1	3	2	3	1	4	5	5	5	2	4	5	2	4	5	1	5	5	5	2	1
534	24	6	1	1	2	0	3	1	3	0	1	5	5	5	5	1	1	1	3	4	4	1	1	3	0	0
535	21	5	0	1	2	0	3	1	2	1	3	3	5	5	5	1	1	1	1	4	1	2	2	3	0	0
536	32	8	1	3	1	1	9	1	2	1	4	4	4	5	2	4	4	4	5	5	1	2	5	3	1	0
537	24	5	1	1	2	0	3	1	3	0	1	5	5	5	5	1	1	1	1	4	5	1	1	3	1	0
538	20	4	0	1	1	0	3	1	3	1	3	4	5	5	4	2	2	4	4	5	1	2	3	3	1	0
539	35	6	1	2	2	1	3	1	1	1	3	4	4	4	4	2	2	2	3	5	1	1	3	1	1	1
540	25	5	1	2	2	1	3	1	1	1	3	4	4	5	4	3	3	3	5	5	1	2	2	3	1	1
541	37	8	1	2	2	1	1	2	4	1	3	4	5	5	4	3	4	5	5	5	2	1	1	3	1	2
542	24	5	1	2	1	1	3	1	2	1	3	4	4	4	4	3	3	3	3	5	3	4	3	3	1	1
543	18	5	0	1	2	1	3	1	2	0	1	2	4	4	1	2	3	4	3	5	3	1	1	3	1	0
544	20	5	1	1	2	1	3	3	4	0	3	4	5	5	4	5	4	4	4	5	4	4	4	4	1	1
545	26	5	0	1	2	0	3	1	1	1	2	4	4	4	4	2	4	2	3	5	1	1	2	3	1	0
546	21	5	1	2	2	0	3	1	10	0	3	4	5	4	4	2	3	1	4	5	2	2	2	3	0	0
547	30	7	0	4	2	1	1	1	4	1	1	5	5	5	4	1	1	1	4	5	1	1	4	2	1	1
548	23	4	1	1	2	0	3	1	3	1	2	4	5	5	4	2	1	2	4	4	5	1	2	3	1	1
549	23	5	1	1	2	0	3	1	1	1	2	4	5	5	5	4	2	2	3	5	1	2	2	3	1	0
550	48	8	0	3	1	1	9	1	2	1	5	4	4	4	4	2	2	5	3	5	1	5	5	3	1	1
551	35	5	0	1	2	1	3	1	1	0	4	3	5	5	4	5	3	4	3	5	1	5	5	5	1	1
552	22	5	1	1	2	1	3	1	5	1	3	5	4	2	1	2	3	1	5	5	4	2	2	4	0	1
553	20	5	0	1	1	0	1	1	4	1	4	1	3	2	1	3	2	2	2	5	1	5	5	3	1	1
554	19	5	1	1	2	1	3	1	2	1	2	4	5	5	5	1	2	2	3	5	2	2	2	3	1	0
555	50	6	1	2	1	1	3	1	0	1	1	5	5	5	5	1	1	1	1	1	2	1	1	1	2	2
556	26	8	0	3	1	1	9	1	11	0	3	2	4	4	2	4	4	4	5	5	1	2	3	3	1	0
557	25	7	1	1	2	0	3	1	2	1	4	4	5	4	4	4	4	3	5	5	1	2	2	3	1	1
558	21	4	1	3	1	1	3	1	11	1	3	4	5	5	4	2	2	2	4	4	1	2	2	2	0	0
559	26	7	0	1	2	1	1	1	1	1	5	3	5	5	2	4	5	4	3	5	1	4	5	3	1	1
560	24	5	1	1	2	0	3	1	2	1	2	4	5	4	4	2	2	2	2	5	1	2	2	2	1	0
561	19	5	1	1	2	1	3	1	2	1	3	2	2	2	2	4	3	4	5	5	1	3	4	3	1	1
562	32	7	1	1	2	1	1	1	4	1	2	5	5	4	5	2	4	4	5	5	1	4	2	2	1	1
563	44	8	1	2	1	1	3	1	5	1	2	5	5	5	5	1	1	1	1	4	5	1	2	2	2	2
564	20	5	1	1	2	0	1	2	1	1	3	5	5	2	2	3	2	2	4	5	1	2	2	2	1	1
565	23	6	1	1	2	1	1	1	2	1	3	4	5	5	4	2	2	2	4	5	2	1	4	1	1	1
566	40	8	1	4	2	1	6	1	0	1	1	5	5	5	5	1	1	1	1	4	5	1	1	1	2	2
567	22	6	1	1	2	1	1	2	3	1	3	5	5	2	2	2	2	2	2	5	1	2	2	3	1	0
568	21	4	1	3	2	1	1	3	4	1	4	4	4	4	3	3	3	2	5	5	1	2	2	3	1	1
569	22	5	1	1	2	1	1	1	4	1	2	5	5	4	4	1	1	4	3	5	1	1	2	3	1	1
570	19	5	1	4	2	0	1	3	3	1	3	5	5	5	4	3	4	4	3	5	1	5	2	3	1	1
571	31	7	1	1	1	1	9	1	2	1	3	4	4	5	4	3	3	4	5	4	1	2	5	2	2	1
572	36	8	1	1	2	0	6	1	1	1	2	1	2	5	5	4	4	4	4	5	1	1	2	3	1	0
573	57	7	1	2	2	0	1	1	2	1	2	5	5	5	4	1	1	2	1	5	3	1	2	3	1	2
574	38	8	1	3	2	1	1	1	1	1	2	5	5	5	5	2	2	1	5	5	3	2	2	2	1	1
575	35	5	1	1	2	1	1	1	2	1	2	5	4	4	4	2	2	2	4	5	1	2	3	3	1	1
576	26	7	1	3	1	1	3	1	2	1	2	4	5	5	3	2	1	2	4	5	1	3	4	1	1	1
577	38	8	0	1	1	1	1	1	1	1	3	5	4	5	4	2	2	2	5	5	1	2	4	5	2	2
578	33	7	1	1	1	1	1	3	1	1	3	4	4	4	2	2	2	2	2	2	5	2	1	2	1	1
579	23	5	1	3	2	0	1	1	3	1	3	5	5	5	4	2	3	4	2	5	5	1	4	4	1	1
580	38	8	1	3	3	1	1	1	4	1	3	4	5	5	2	4	4	2	5	5	1	2	5	4	1	2
581	20	5	1	1	2	1	1	1	2	1	3	2	4	5	1	2	2	2	3	5	1	1	2	3	1	1
582	49	7	1	2	1	1	1	1	2	1	2	5	5	3	5	1	1	5	5	5	1	2	2	3	1	1
583	20	5	1	1	2	0	1	1	0	1	3	4	5	4	4	2	1	1	1	5	1	2	2	5	0	0
584	28	7	1	1	1	1	7	1	2	1	3	5	4	4	4	2	3	4	5	5	1	1	4	3	1	1
585	28	7	1	2	2	1	1	1	3	1	4	4	4	4	2	2	2	4	2	4	1	2	3	2	1	1
586	30	8	1	2	2	1	1	3	1	1	2	5	5	5	5	2	1	1	2	5	3	3	3	3	1	1
587	27	7	1	1	2	1	9	1	4	1	3	4	4	4	3	2	4	4	4	5	1	2	4	3	1	0
588	41	8	0	3	2	1	9	1	3	1	3	5	4	3	3	2	3	3	3	4	1	3	3	3	0	0
589	60	8	1	3	2	1	1	3	4	1	2	4	4	4	4	3	2	2	3	5	1	2	2	2	1	1
590	21	5	1	4	2	1	1	3	4	1	2	5	4	4	4	2	2	3	3	5	1	2	3	2	2	1
591	22	5	1	2	2	1	1	1	3	1	3	5	5	4	5	3	3	3	3	5	3	2	3	1	1	1
592	22	6	1	2	2	1	1	3	7	1	2	4	5	4	2	1	1	2	5	5	2	1	4	2	1	2
593	21	5	0	1	2	1	1	1	3	1	3	3	4	3	4	4	3	3	5	5	1	4	4	3	1	1
594	21	5	1	3	2	1	1	3	10	1	2	1	5	5	5	1	1	1	1	5	1	1	4	1	1	1
595	22	5	1	2	2	1	1	2	3	1	3	4	5	5	2	2	3	4	4	5	1	2	2	4	1	1
596	25	7	0	1	2	0	1	1	5	1	4	2	4	2	2	5	3	5	5	4	1	2	5	3	2	2
597	26	7	0	1	2	1	1	1	2	1	3	5	5	4	4	1	1	1	4	5	1	1	1	1	1	2
598	30	8	1	1	2	1	6	1	2	1	3	4	5	5	4	2	2	2	3	5	1	2	4	2	1	1
599	21	5	1	3	2	0	1	1	4	1	2	4	5	4	4	1	2	4	2	5	1	1	2	3	1	1
600	56	8	1	3	1	1	1	3	4	1	4	3	3	4	2	4	4	3	4	5	1	4	4	3	1	0
601	21	5	1	1	2	1	1	1	1	1	4	4	4	4	3	2	3	1	2	5	1	2	3	3	1	1
602	28	7	1	1	2	1	9	1	2	1	2	5	5	5	5	2	1	3	3	4	2	5	3	3	1	0
603	34	8	0	2	2	1	1	3	5	1	3	4	2	4	4	2	2	3	2	5	1	2	2	2	1	1
604	28	7	0	1	2	1	1	1	3	1	3	4	4	5	4	4	1	1	2	5	1	2	2	2	1	1
605	24	7	1	1	2	0	1	1	2	1	3	4	4	4	4	2	2	2	3	5	3	2	2	3	0	0
606	32	7	1	4	1	1	1	1	4	1	4	2	1	4	2	2	4	3	2	5	1	2	4	3	1	1
607	25	8	1	1	2	1	1	1	3	1	4	3	5	5	4	3	4	3	4	5	1	4	4	3	1	1
608	58	8	1	4	1	1	3	1	2	1	3	3	5	5	4	2	2	4	5	5	1	4	4	1	1	0
609	26	5	1	1	1	1	7	1	4	1	4	4	5	4	4	2	2	5	5	5	1	2	4	3	1	2
610	35	7	1	1	2	1	1	1	2	1	3	4	4	5	4	2	2	2	3	5	1	2	2	2	1	1
611	28	8	1	1	2	1	1	1	3	1	1	4	5	4	5	1	1	1	2	5	1	2	4	1	1	2
612	37	8	1	3	2	1	9	1	1	1	2	5	5	5	5	2	2	2	1	5	1	1	2	3	1	1
613	24	7	1	1	1	1	9	1	4	1	4	3	3	3	4	2	5	3	4	5	1	2	5	3	1	2
614	23	5	0	1	1	1	7	1	1	1	2	4	4	5	4	1	1	1	2	5	3	2	2	2	1	1
615	33	8	1	1	2	1	1	1	1	1	3	1	1	2	1	2	2	5	5	5	1	2	1	3	1	0
616	27	7	1	1	2	1	1	1	2	1	3	5	5	5	4	2	2	4	5	5	1	2	4	3	1	1
617	39	8	1	3	1	1	7	1	3	1	4	4	4	4	4	2	2	2	4	5	1	2	3	3	1	0
618	41	8	1	4	2	1	1	1	3	1	3	4	5	4	4	2	2	1	2	4	1	5	2	2	2	2
619	32	8	1	2	1	1	9	1	3	1	3	4	2	4	4	3	3	2	4	5	1	2	3	3	1	0
620	57	8	1	4	2	1	9	1	2	1	3	5	5	5	4	2	2	2	4	5	2	1	1	3	0	1
621	28	7	0	1	2	1	1	1	4	1	3	4	4	4	3	2	4	1	3	5	1	4	4	1	2	1
622	22	5	1	3	1	1	9	1	4	1	3	5	5	5	4	5	4	5	4	5	4	4	2	4	1	1
623	48	7	1	3	1	1	9	1	2	1	3	5	5	5	5	1	2	1	1	5	3	2	2	3	2	1
624	22	6	0	1	2	1	1	3	1	1	2	2	3	2	1	4	4	4	4	5	1	4	4	1	1	2
625	23	5	1	1	2	0	1	3	4	1	4	4	4	5	2	4	2	4	4	5	1	2	2	4	0	1
626	48	8	1	2	1	1	4	1	3	1	4	4	4	4	4	5	4	2	4	5	1	5	5	4	1	1
627	25	7	1	1	2	1	9	1	1	1	2	4	5	5	3	2	2	5	4	5	1	1	4	3	1	1
628	60	8	1	4	1	0	9	3	2	1	4	3	4	4	4	4	4	4	5	5	1	3	3	3	1	1
629	20	5	0	1	1	0	9	3	1	1	3	4	5	4	4	2	1	4	4	5	1	4	5	3	1	0
630	34	8	1	1	2	1	1	1	3	1	4	4	5	5	4	3	2	2	5	5	1	2	2	1	1	1
631	28	8	0	1	2	1	6	1	6	1	4	5	5	5	3	5	2	4	5	5	1	4	5	4	1	1
632	33	8	1	1	1	1	1	1	3	1	3	5	5	5	3	2	3	5	5	5	1	2	4	4	1	1
633	29	8	1	2	2	1	1	1	3	0	4	4	5	5	4	4	4	2	2	5	1	2	4	4	2	1
634	24	7	1	1	2	1	1	1	11	1	3	4	4	5	4	2	2	2	3	5	1	4	5	2	2	1
635	42	8	1	4	1	1	9	1	2	1	3	4	4	4	4	2	2	2	3	3	4	2	2	3	1	1
636	37	8	1	3	2	1	1	1	3	1	4	5	2	2	2	4	4	4	5	5	1	5	5	4	2	2
637	26	6	1	2	2	0	1	1	5	1	3	5	5	4	5	2	2	2	2	4	4	2	2	2	1	1
638	56	8	1	4	1	1	3	1	2	1	3	2	5	5	4	2	2	2	3	5	1	3	2	2	0	0
639	36	8	1	2	2	0	9	1	1	1	3	5	5	4	4	2	2	2	5	5	1	2	2	3	0	1
640	29	7	1	2	1	1	1	1	2	1	3	5	5	5	5	2	1	1	2	5	1	2	2	3	1	2
641	32	7	1	3	2	0	3	3	3	1	3	4	5	4	2	2	2	2	4	5	2	1	3	1	1	1
642	42	5	1	1	2	1	1	3	2	1	4	4	4	5	5	5	4	5	5	5	3	2	2	2	1	1
643	28	7	1	2	2	1	1	1	0	1	2	4	4	2	3	1	2	1	1	5	4	1	2	3	1	1
644	42	8	0	3	2	1	9	1	3	1	3	5	5	5	4	3	3	4	4	4	2	4	4	2	1	0
645	21	7	1	1	2	0	1	3	4	1	3	2	5	4	2	4	4	4	2	5	1	4	4	4	1	1
646	31	7	1	2	2	1	1	1	3	1	3	2	4	4	4	2	2	2	3	5	2	1	2	3	1	1
647	16	2	1	3	1	0	1	1	0	1	4	3	1	5	2	4	3	5	2	5	1	2	2	3	0	0
648	50	8	0	3	2	0	6	1	5	1	2	4	4	4	3	2	2	2	1	5	3	2	2	2	1	1
649	47	8	1	3	1	0	3	1	3	0	2	5	5	4	5	1	1	2	3	5	1	1	1	3	0	0
650	38	8	1	3	1	1	9	1	0	1	2	5	5	5	5	1	1	2	4	5	1	1	2	3	1	0
651	39	8	0	4	2	0	2	1	3	1	3	5	5	5	4	4	3	1	5	5	1	2	2	1	0	0
652	53	7	1	2	1	1	3	3	3	1	3	4	5	5	4	2	2	2	4	5	1	1	3	2	1	2
653	54	8	0	3	2	1	6	1	1	1	3	3	4	4	3	2	3	3	3	5	1	2	2	3	0	1
654	72	8	0	4	2	1	6	1	1	1	3	4	4	4	4	3	3	3	3	5	3	3	3	3	1	1
655	61	8	1	4	2	1	1	1	1	1	2	5	5	5	5	2	2	2	2	5	3	1	2	3	1	0
656	57	8	0	1	1	1	1	3	6	1	4	1	2	4	2	5	2	1	2	2	2	2	2	2	2	2
657	26	8	1	1	1	1	1	3	7	1	3	4	4	5	4	2	2	1	5	5	1	4	2	2	1	1
658	24	7	0	1	1	1	1	1	4	1	5	2	2	4	1	3	4	4	2	5	1	4	4	1	2	1
659	45	8	0	2	1	0	9	1	1	1	2	5	5	5	5	5	2	1	3	5	3	1	1	1	1	1
660	34	8	1	3	2	1	1	3	3	1	4	4	5	5	2	1	5	2	5	5	1	2	4	1	2	2
661	32	8	0	2	1	1	7	1	0	1	2	5	5	5	5	1	1	1	1	5	1	5	3	3	1	1
662	45	8	1	3	2	1	1	1	2	1	3	5	5	5	5	2	2	1	5	5	1	2	3	3	1	2
663	37	8	1	4	1	1	9	1	3	1	4	4	4	4	4	2	2	2	3	5	1	2	2	3	1	0
664	35	8	1	3	1	1	1	1	2	1	3	5	5	5	5	3	4	2	2	4	1	5	5	2	1	1
665	29	8	1	1	2	0	6	1	2	1	3	4	5	5	4	5	2	2	3	3	5	5	2	2	1	1
666	63	8	1	4	1	1	1	1	1	1	4	2	4	4	2	4	4	4	5	5	1	2	5	5	1	1
667	25	7	1	1	2	1	1	1	2	1	2	5	5	5	5	2	1	1	2	3	3	2	2	3	2	1
668	27	8	0	2	2	1	9	3	4	1	1	4	4	5	4	2	1	3	3	4	2	1	1	2	1	0
669	50	8	1	3	1	1	6	1	3	1	4	4	5	4	4	2	2	1	3	5	1	2	2	3	1	1
670	24	7	1	2	2	0	1	1	2	1	3	5	5	5	4	1	4	4	4	4	4	1	1	3	1	1
671	28	8	1	1	1	1	1	3	3	1	4	4	5	5	4	5	5	4	4	4	1	5	5	3	2	2
672	32	8	1	1	1	1	1	1	0	1	2	5	5	5	2	1	2	4	4	2	5	1	1	1	1	1
673	42	8	1	4	1	1	3	2	1	1	1	4	4	4	4	2	2	2	4	5	1	1	2	2	1	1
674	48	8	1	2	2	0	3	1	3	1	3	4	4	4	4	2	2	2	3	5	1	2	2	3	0	1
675	50	8	1	4	1	1	1	1	2	1	5	3	2	3	1	4	5	4	5	5	1	4	5	5	1	1
676	33	8	1	4	1	1	7	1	6	1	3	4	4	3	4	4	4	3	5	5	1	3	4	2	0	1
677	34	8	1	3	1	1	1	3	4	1	3	2	4	5	3	4	3	4	3	5	1	2	2	3	1	1
678	44	7	0	1	2	0	9	1	4	1	3	5	5	5	4	2	2	2	3	4	3	1	2	1	1	1
679	38	8	1	3	1	0	3	1	1	1	4	3	3	3	3	4	4	3	3	5	1	3	3	3	0	1
680	28	8	1	2	1	1	9	3	4	1	3	4	5	4	3	3	3	2	3	5	2	2	2	3	1	1
681	32	8	1	3	1	1	9	1	2	1	2	5	5	5	5	2	2	2	2	5	1	2	3	4	1	1
682	33	7	0	4	2	1	3	1	5	1	3	5	5	5	5	3	3	3	4	4	1	2	2	3	0	0
683	34	8	1	3	2	0	2	1	3	1	3	4	4	4	4	3	3	2	4	4	2	2	2	3	0	0
684	26	7	1	1	2	1	1	1	4	1	1	5	5	5	4	1	1	1	1	4	1	2	3	3	1	1
685	31	7	1	4	2	1	1	1	3	1	4	4	4	5	5	4	2	1	2	4	1	1	5	3	1	1
686	17	2	1	1	2	0	9	1	7	0	3	3	2	3	1	3	3	3	3	3	1	3	3	3	0	1
687	28	7	1	2	2	1	1	1	1	1	3	5	5	4	4	2	2	2	3	5	1	2	2	1	2	2
688	33	8	0	3	1	1	1	3	2	1	4	2	4	4	1	4	4	3	4	5	1	4	4	4	1	1
689	23	7	1	1	1	1	1	1	1	1	2	5	5	5	5	1	1	1	5	5	4	2	2	1	1	1
690	27	7	1	1	2	1	1	1	4	1	3	5	5	4	4	2	2	4	3	5	1	2	2	3	1	1
691	26	8	0	2	1	1	3	1	3	1	4	4	4	4	4	4	4	2	4	5	1	2	4	3	0	0
692	29	8	1	2	2	1	1	1	3	1	3	4	5	5	4	2	2	2	2	5	3	2	4	1	1	2
693	27	8	1	1	2	1	1	1	4	1	2	5	5	5	4	2	2	1	1	5	4	1	2	3	1	1
694	27	8	1	3	1	0	1	1	2	1	4	3	2	2	2	3	2	4	4	5	1	3	2	4	1	1
695	33	8	1	1	2	0	1	1	2	1	2	4	5	5	4	1	1	1	3	5	3	1	2	2	1	0
696	28	8	0	1	2	1	1	1	2	1	3	2	2	2	4	4	4	4	4	5	1	4	5	3	2	1
697	56	8	0	4	1	0	9	1	2	1	1	5	5	5	5	1	1	1	5	5	1	1	3	3	0	0
698	38	8	1	4	2	0	1	1	1	1	1	5	5	5	5	1	2	2	3	5	1	1	2	1	0	1
699	29	8	1	2	2	1	1	1	4	1	3	4	1	4	1	2	1	2	5	5	1	2	5	3	2	1
700	37	8	0	4	1	1	1	1	4	1	2	4	2	4	2	2	1	3	5	5	5	4	4	3	2	2
701	26	8	1	2	2	1	1	1	1	1	3	2	4	4	2	2	4	4	5	5	1	2	3	3	2	1
702	27	7	0	2	2	1	1	3	3	1	3	4	3	5	4	2	4	4	5	5	1	2	3	3	1	2
703	24	7	0	1	1	0	9	1	2	1	2	4	4	4	4	2	2	2	4	5	3	1	2	4	1	0
704	26	8	1	2	2	1	1	1	3	1	3	4	4	4	3	2	3	3	4	5	1	2	4	2	1	1
705	27	7	1	1	2	0	1	1	0	1	2	5	5	5	5	1	1	1	3	4	5	1	2	3	1	1
706	30	8	1	2	1	1	1	1	4	1	2	5	5	4	4	1	1	1	2	5	1	2	4	3	1	0
707	30	8	1	2	2	1	1	1	2	1	1	5	5	5	5	1	1	2	1	5	4	1	4	1	2	2
708	29	8	0	3	1	1	1	1	3	1	3	2	4	4	2	3	3	5	3	5	1	3	3	3	1	1
709	30	8	1	3	2	1	1	3	1	1	1	4	4	4	4	1	2	2	1	5	1	2	2	2	2	2
710	30	8	1	2	2	1	1	1	3	1	1	5	4	3	3	3	2	4	3	5	3	2	3	4	1	2
711	28	7	1	1	2	1	1	3	3	1	3	5	5	4	5	2	2	2	4	5	1	3	5	3	1	1
712	28	7	1	2	1	1	1	1	4	1	3	5	5	5	4	2	1	2	1	5	1	3	5	2	2	2
713	31	8	0	3	2	0	9	1	4	1	4	3	2	2	3	4	4	3	5	5	1	2	5	3	1	1
714	31	8	1	3	2	1	1	3	3	1	3	5	4	5	4	4	4	3	5	5	1	2	4	2	1	1
715	30	8	1	1	2	1	1	1	2	1	2	4	4	4	4	1	2	3	1	5	1	3	3	2	2	2
716	32	5	1	1	1	1	1	3	3	1	3	4	4	4	2	2	2	2	4	2	2	2	2	2	2	1
717	36	7	1	2	1	1	3	3	3	1	4	4	5	5	4	4	4	4	5	5	1	2	4	2	2	1
718	27	7	1	1	1	0	7	1	3	1	2	5	5	5	5	1	1	1	3	5	1	1	3	3	1	0
719	21	4	1	1	1	1	1	3	3	1	3	3	4	4	4	3	3	3	4	4	1	3	3	3	1	1
720	20	5	1	1	2	0	1	1	4	1	3	5	5	5	4	1	2	2	3	5	5	1	1	1	1	2
721	19	5	1	1	1	1	1	2	5	1	4	5	5	5	4	4	4	2	5	5	1	3	2	4	1	1
722	24	7	0	1	2	0	3	1	3	1	3	4	4	3	3	3	2	2	4	5	1	3	2	2	1	0
723	18	5	1	1	2	1	1	2	2	1	2	2	5	5	4	3	1	3	4	5	1	2	2	1	2	2
724	23	7	1	1	2	0	3	1	2	1	3	5	4	4	3	3	4	3	4	5	1	4	4	3	0	1
725	27	8	1	2	2	0	9	1	2	1	3	4	4	4	4	2	2	2	2	5	1	4	4	3	0	0
726	30	7	1	1	2	1	3	1	2	1	2	4	5	5	5	4	4	2	2	5	4	3	3	2	1	1
727	24	8	1	1	1	1	7	1	4	1	2	4	5	5	5	2	2	1	4	5	1	2	2	2	1	0
728	32	8	1	4	2	1	1	1	2	1	3	4	4	5	2	4	2	2	5	5	1	4	4	4	2	2
	27.6799	5.96566	0.763736	1.72527	1.65522	0.574176	3.78846	1.23352	3.04121	0.843407	2.22115	4.22527	4.49725	4.39973	4.07555	2.22665	2.14148	2.19093	2.95879	4.23077	2.42995	2.01099	2.24863	2.55082	0.896978	0.733516

## Sheet: Beef suplly chain
Participants	Age	Education	Pet owner	Income	Gender	Contact with farm animals	Field of study	Local of residence	Consumption of animal products	Awareness about animal welfare	Opinion about actual conditions of FAW in the supply chain	PERC 1	PERC 2	PERC 3	PERC 4	PERC 5	PERC 6	PERC 7	PERC 8	PERC 9	PERCEPCOES 10	Transportation	Slaughtering	Comparison among national and international farm animal production	Knowledge about the supply chain	Knowledge about the animal welfare regulations
1	36	6	1	2	2	1	1	1	0	1	1	4	5	5	5	2	2	2	2	2	5	2	2	2	1	1
2	25	5	1	1	2	1	4	1	7	1	2	4	5	5	5	1	1	4	0	5	1	0	1	3	1	0
3	40	8	0	3	1	1	1	3	7	1	2	2	4	5	4	3	0	1	4	4	3	2	2	4	1	1
4	21	5	1	2	2	1	3	1	0	1	1	5	5	5	5	1	1	1	1	3	5	1	1	1	2	1
5	33	5	1	1	2	1	8	1	5	1	3	3	4	5	4	4	3	5	4	5	1	2	0	3	0	0
6	23	5	1	1	2	0	3	1	1	1	3	3	3	3	3	3	3	3	3	5	3	3	3	3	0	0
7	24	5	1	1	2	0	6	1	3	1	2	1	1	1	1	2	3	4	5	3	5	2	2	2	0	0
8	41	6	1	2	2	1	4	1	1	1	3	4	5	5	0	2	2	2	0	3	5	1	0	3	0	0
9	28	5	0	2	1	1	4	1	5	1	3	4	4	3	4	2	2	2	0	5	1	2	0	3	1	0
10	19	5	1	1	1	1	1	1	4	1	3	3	4	3	2	3	3	4	0	5	1	2	2	2	1	1
11	19	5	1	1	2	0	3	1	3	1	3	4	5	5	4	2	1	2	4	4	1	3	3	3	0	0
12	21	5	1	1	2	0	6	3	0	1	1	5	5	5	5	1	1	1	1	1	5	1	1	1	2	2
13	21	5	1	1	1	1	1	3	5	1	4	4	5	5	4	2	2	2	4	5	1	0	0	2	1	1
14	25	7	0	1	2	1	8	1	3	1	3	4	5	4	5	2	2	2	5	5	2	4	2	2	1	0
15	19	5	1	1	2	0	9	1	10	0	4	4	3	3	3	3	4	4	4	5	1	0	0	3	0	0
16	19	5	1	3	2	0	4	1	2	1	1	5	5	5	5	1	1	1	3	3	5	1	1	3	1	1
17	28	4	1	1	1	1	3	1	5	1	3	4	4	2	5	1	1	2	2	5	1	3	1	3	1	0
18	19	5	1	1	1	0	3	1	4	1	4	4	5	2	4	4	4	3	4	5	1	4	4	2	1	1
19	24	5	1	2	2	1	3	1	4	1	1	5	5	4	5	1	1	1	0	5	2	2	1	3	1	1
20	61	8	1	4	1	1	1	1	3	1	3	2	2	2	4	2	2	3	4	5	1	2	2	2	2	2
21	27	5	1	2	2	0	1	1	4	1	2	5	5	4	5	5	2	3	4	4	5	2	2	1	1	1
22	21	5	0	1	2	1	2	1	0	0	2	5	5	5	4	1	1	2	2	3	3	1	1	3	1	0
23	38	8	0	4	1	1	9	1	11	1	2	1	4	5	5	2	1	1	1	5	1	2	4	1	2	2
24	22	5	1	1	1	0	5	1	1	1	1	1	5	5	5	1	1	1	3	0	4	0	2	2	1	0
25	20	5	0	1	2	0	8	1	1	0	1	5	5	5	5	1	1	1	2	1	1	1	1	3	0	1
26	23	5	0	2	2	0	5	1	6	0	4	3	4	5	3	0	0	3	0	5	1	0	0	3	1	0
27	17	3	1	1	1	1	1	3	4	1	4	3	4	4	3	5	5	5	3	0	2	4	5	4	2	1
28	29	5	1	1	1	1	8	3	10	0	2	5	5	5	5	1	1	1	1	5	1	1	1	1	1	1
29	18	4	1	1	2	1	9	1	0	1	1	5	5	5	5	1	2	1	1	1	5	1	1	3	2	1
30	28	6	1	2	2	0	9	1	0	0	1	0	5	5	5	1	1	1	1	1	5	1	1	3	1	1
31	20	4	1	1	2	1	6	1	4	1	3	3	4	5	4	2	3	2	3	5	1	3	2	3	0	1
32	27	6	1	1	1	1	4	1	0	1	1	5	5	5	5	2	1	3	2	1	5	1	1	3	1	1
33	26	6	1	1	2	0	3	1	0	1	1	3	5	5	4	5	5	3	0	2	1	5	5	3	1	2
34	25	5	1	2	1	1	3	1	1	1	1	5	5	5	5	1	1	1	1	1	5	1	1	1	2	2
35	21	5	0	1	2	1	3	1	3	0	3	3	3	3	3	3	3	3	3	3	3	3	3	3	0	0
36	26	6	1	2	2	0	3	1	3	1	2	4	3	4	3	4	4	4	3	4	2	4	4	3	1	1
37	37	6	0	4	1	1	8	1	0	1	2	2	5	5	4	1	1	4	0	2	5	1	1	3	0	0
38	26	5	0	1	1	1	5	1	6	0	4	5	4	0	3	4	0	4	3	5	1	0	0	2	0	0
39	17	3	0	2	1	1	1	1	3	1	3	2	3	3	3	2	2	1	4	5	2	4	4	3	1	0
40	32	8	1	3	2	1	8	1	11	1	3	2	2	4	4	1	1	1	1	4	6	2	4	3	2	1
41	19	5	0	1	1	1	1	3	7	1	2	4	5	5	5	3	2	4	3	5	1	3	3	2	2	2
42	39	8	1	4	1	0	9	1	0	1	1	4	5	5	5	1	6	1	1	1	0	5	1	3	1	1
43	36	5	1	1	2	0	9	1	3	0	3	2	2	4	1	0	0	0	0	5	1	0	0	3	0	1
44	28	6	1	1	2	1	1	1	4	1	2	4	4	2	3	2	2	4	2	5	1	2	3	2	1	1
45	28	8	0	1	2	1	1	3	5	1	3	4	5	5	4	2	2	2	4	5	1	6	4	1	1	1
46	42	5	0	1	1	1	4	1	4	0	3	3	5	3	3	3	3	3	3	3	3	3	3	3	0	0
47	21	5	1	2	1	1	5	3	7	0	3	4	4	4	4	2	2	2	3	5	1	4	4	2	1	1
48	19	5	0	2	2	0	2	1	1	1	3	1	2	1	1	2	1	1	4	4	1	2	2	3	1	0
49	20	5	1	1	2	1	1	1	6	1	3	3	5	2	3	0	3	4	4	4	1	0	0	3	1	0
50	21	5	1	1	1	0	1	3	4	1	3	4	4	5	4	2	4	2	4	5	1	1	1	4	1	2
51	47	5	1	2	1	1	9	1	2	0	2	4	4	4	3	3	3	3	4	4	2	0	2	2	1	1
52	22	6	1	2	1	1	5	1	3	0	3	0	1	4	0	0	0	0	0	0	0	0	0	2	1	1
53	26	5	1	1	2	1	6	1	5	1	3	4	5	4	2	3	2	3	1	4	1	0	0	3	0	1
54	21	5	0	1	2	0	3	1	2	0	3	4	4	4	4	4	3	3	3	5	1	3	3	3	0	0
55	20	5	1	2	2	0	3	1	5	1	1	5	5	5	5	1	1	1	3	3	3	1	1	3	0	0
56	22	5	1	1	2	0	3	1	3	1	3	5	4	5	5	1	6	3	3	5	1	3	3	1	0	1
57	27	5	0	1	2	1	4	1	1	1	2	4	5	5	5	4	2	1	1	3	5	1	1	1	2	1
58	19	5	1	1	1	0	2	1	3	1	4	5	4	5	4	3	3	4	2	5	1	3	1	4	0	0
59	20	5	1	3	2	0	3	1	0	1	1	3	5	5	5	1	1	2	3	5	3	2	1	3	1	0
60	26	5	1	1	1	1	1	3	11	1	3	4	4	4	4	3	4	3	3	4	1	4	4	3	1	2
61	21	5	1	1	2	0	3	1	3	1	1	3	4	5	4	2	2	2	3	3	5	1	1	2	1	1
62	51	5	0	1	1	1	9	1	2	0	3	4	4	2	4	2	2	2	4	4	1	1	2	2	0	0
63	22	5	0	3	2	1	2	1	2	1	3	4	4	4	0	2	5	2	0	5	1	2	0	3	1	0
64	21	5	1	1	2	1	9	1	3	1	2	2	1	5	3	5	0	4	3	6	3	0	0	1	1	1
65	18	5	1	1	1	1	1	1	5	1	3	4	5	5	5	3	3	3	3	4	3	4	4	4	1	1
66	18	3	1	2	1	1	1	1	5	1	3	5	5	5	5	1	1	3	5	5	5	3	3	3	2	2
67	27	5	1	1	2	0	2	1	3	0	2	4	5	5	5	1	1	4	4	4	4	4	3	3	1	0
68	31	8	1	3	2	1	8	1	7	1	2	5	5	5	1	1	1	1	5	5	1	0	0	4	1	1
69	22	5	1	1	2	0	6	1	3	0	4	2	1	2	1	3	3	2	3	4	1	3	3	2	0	0
70	25	5	1	1	2	1	9	3	4	0	3	4	4	4	4	4	4	4	4	4	4	4	4	3	0	1
71	20	4	1	1	2	1	5	1	5	0	3	4	5	5	5	3	2	2	4	4	3	1	1	3	1	0
72	21	4	1	2	2	0	3	1	3	0	3	2	5	5	4	3	3	3	4	4	1	3	5	2	0	0
73	18	5	1	2	2	1	5	1	5	1	1	5	5	5	5	1	2	2	3	4	5	2	1	3	1	1
74	19	5	1	1	1	0	9	1	4	0	4	4	5	5	4	2	4	4	1	4	1	2	1	3	1	0
75	28	6	1	1	2	1	3	1	5	1	3	4	4	5	4	2	4	4	4	5	1	4	4	3	1	1
76	28	5	1	1	1	0	5	1	2	1	2	0	4	4	4	0	0	4	0	4	3	0	0	3	0	0
77	24	5	1	1	2	0	3	1	3	1	4	2	2	4	4	1	1	2	3	5	3	1	1	4	0	0
78	17	4	1	3	2	1	4	1	4	1	2	4	3	4	2	2	3	2	1	5	3	1	1	1	1	0
79	21	6	1	1	2	1	3	1	5	0	3	4	5	5	0	3	3	3	0	4	1	0	0	2	1	0
80	21	5	1	3	2	0	4	1	11	1	3	4	3	0	5	2	1	3	4	5	1	1	2	2	0	1
81	55	6	1	4	1	1	5	1	5	1	4	3	4	4	4	2	2	2	2	5	1	2	4	3	0	1
82	18	5	1	1	1	0	1	1	4	1	2	3	4	5	0	6	1	2	1	3	3	1	1	1	1	2
83	16	2	1	1	2	0	1	3	5	0	2	3	5	4	3	6	1	0	0	4	4	2	2	3	1	1
84	18	5	1	2	2	0	2	1	5	0	1	4	5	5	5	1	1	1	1	5	4	1	1	1	0	0
85	19	4	1	1	2	0	8	1	1	1	3	3	5	0	3	3	4	4	2	3	0	1	0	3	0	0
86	25	7	1	2	2	1	1	1	5	1	1	5	5	5	5	1	1	1	2	5	5	1	1	1	1	1
87	20	5	1	1	1	1	1	2	6	1	1	2	5	5	5	1	1	3	2	5	1	1	1	1	1	1
88	21	5	1	1	2	1	9	1	3	0	3	4	3	4	3	3	3	3	3	3	3	2	1	3	0	0
89	20	5	1	1	2	1	1	1	1	1	3	3	4	4	4	2	3	4	4	4	3	2	2	3	1	1
90	25	7	0	1	2	1	1	1	1	1	2	5	5	4	4	3	4	1	5	5	3	1	1	3	1	0
91	33	8	1	3	2	0	9	1	3	1	2	4	4	4	4	2	2	2	3	4	4	1	2	3	1	1
92	25	7	1	1	1	0	8	1	5	0	2	5	5	3	4	0	1	2	5	0	1	3	0	3	0	0
93	20	4	1	1	2	1	1	1	1	1	4	2	4	4	2	3	4	3	2	5	1	2	2	4	0	0
94	24	5	1	1	2	1	2	1	7	0	2	5	5	5	5	5	4	4	4	5	2	2	2	3	1	0
95	21	5	0	1	1	1	1	1	3	1	2	4	5	5	5	1	1	1	5	5	1	2	1	1	2	1
96	34	8	1	3	1	1	1	3	10	1	3	4	4	4	1	3	2	3	4	5	1	2	3	1	1	1
97	29	5	0	1	2	0	2	1	4	0	2	3	2	2	3	2	2	2	5	5	3	3	6	3	1	0
98	22	5	1	2	2	1	2	3	3	1	3	1	0	4	2	0	4	4	2	5	1	0	0	2	1	1
99	21	5	1	2	2	0	2	1	5	1	1	5	4	5	5	4	2	4	4	2	5	1	1	3	1	0
100	22	5	0	1	1	0	2	1	6	0	3	0	0	0	0	0	0	0	2	4	1	0	0	3	0	0
101	19	5	0	1	1	1	2	1	1	1	2	4	4	5	4	2	2	4	2	3	2	1	1	3	1	0
102	37	5	1	2	1	1	5	1	7	1	4	2	3	2	2	2	3	4	4	5	1	2	3	5	1	0
103	19	5	0	1	2	1	2	1	5	1	3	1	4	3	2	3	3	5	5	5	1	4	4	1	1	0
104	20	5	1	1	2	0	2	1	3	1	2	5	5	5	5	1	1	1	2	3	4	1	1	3	1	1
105	23	5	1	1	2	1	1	3	4	1	4	1	5	5	1	5	5	2	1	5	1	5	0	2	2	1
106	23	5	1	1	2	1	1	1	4	1	4	4	5	4	4	2	2	4	2	5	1	2	2	2	1	1
107	51	8	0	4	2	1	8	1	0	1	3	4	4	5	4	4	4	4	2	5	3	2	2	3	1	0
108	23	5	1	1	2	1	2	1	2	1	1	5	5	5	4	2	1	1	2	3	5	1	1	3	1	0
109	23	5	1	1	2	0	2	1	0	1	1	5	5	5	4	2	2	1	2	1	5	1	1	4	1	0
110	23	5	1	1	1	0	2	1	3	0	3	2	2	4	4	3	2	2	3	5	3	4	4	2	0	0
111	23	5	0	2	2	0	2	1	1	0	2	4	5	4	4	2	3	3	2	5	1	2	2	3	1	0
112	28	7	0	1	2	0	8	1	5	1	3	4	5	4	4	2	2	0	4	6	4	2	2	3	1	1
113	28	7	1	1	2	0	8	1	4	0	2	5	3	3	3	2	3	3	3	5	1	3	3	3	0	0
114	33	8	1	2	2	1	1	1	5	1	3	1	2	5	1	2	2	1	2	5	1	2	4	3	1	1
115	53	8	1	3	1	1	9	1	2	1	1	4	5	4	5	0	0	4	0	5	2	1	1	2	1	1
116	30	7	1	2	2	0	9	1	4	1	3	5	5	5	5	0	0	0	5	5	0	0	0	3	0	0
117	39	8	1	1	2	1	8	1	2	0	3	1	1	1	1	2	2	2	2	4	5	2	2	4	1	1
118	23	7	0	1	2	0	3	1	3	1	3	4	5	5	4	4	2	2	2	5	4	1	1	3	1	0
119	55	8	0	3	2	1	9	1	0	1	2	4	5	5	0	0	0	0	0	3	1	0	1	2	0	0
120	21	7	1	2	2	0	9	1	3	0	2	5	5	5	4	2	2	2	3	4	1	1	2	3	0	1
121	46	8	0	1	2	1	9	1	4	0	3	0	0	0	0	2	3	0	0	4	4	0	0	3	0	0
122	35	7	0	1	1	0	8	1	0	1	1	4	5	4	4	0	0	2	4	1	3	0	1	3	1	1
123	24	7	1	1	2	1	8	1	7	1	3	2	4	4	4	4	4	2	4	5	1	2	1	2	1	1
124	28	7	0	1	1	1	1	1	3	1	2	4	5	5	5	2	4	4	5	5	6	3	3	2	1	0
125	43	7	1	1	2	0	9	2	1	1	2	0	4	5	5	4	5	6	5	5	3	3	3	1	0	0
126	37	8	0	1	2	0	9	1	4	0	3	3	4	4	4	0	0	0	0	5	4	0	0	2	0	0
127	33	8	0	3	1	1	9	1	0	1	2	4	4	4	5	1	4	2	3	3	3	1	2	3	1	1
128	39	8	1	2	2	1	9	1	3	1	1	4	5	5	5	1	1	3	3	5	1	2	2	1	0	0
129	25	7	0	1	1	1	4	1	3	0	1	0	5	5	5	3	3	4	0	5	1	0	0	3	0	0
130	26	8	1	2	1	1	9	1	11	0	3	4	5	5	5	1	1	2	2	5	1	3	2	3	1	1
131	54	8	0	4	1	1	4	1	0	1	2	3	5	5	0	3	1	1	3	4	1	0	2	2	1	0
132	26	8	1	1	1	1	1	1	4	1	1	2	3	4	4	1	1	2	2	2	4	1	1	1	1	0
133	23	7	0	1	2	1	4	1	0	1	3	1	2	2	1	2	2	2	4	4	3	1	1	2	1	1
134	34	7	0	1	1	1	9	1	2	1	3	4	4	5	4	4	4	2	2	5	3	2	1	2	0	1
135	25	7	1	1	2	1	1	1	5	1	4	4	4	4	4	4	4	4	4	5	4	4	4	2	2	2
136	53	8	0	4	1	1	9	1	5	1	4	4	5	5	5	3	4	3	1	5	1	1	1	1	1	1
137	29	7	0	2	2	1	1	1	4	1	4	5	5	5	5	4	1	0	5	5	0	2	2	2	1	0
138	29	8	1	1	1	0	9	1	3	1	2	5	5	5	5	1	2	1	2	4	5	1	1	3	0	0
139	18	5	1	1	2	1	1	3	0	1	2	5	4	5	5	2	1	2	2	1	3	1	1	4	1	2
140	40	7	0	3	2	1	4	1	7	1	3	4	5	5	4	4	4	5	2	5	1	4	4	4	1	1
141	23	7	1	1	1	0	4	2	1	1	2	2	4	4	2	4	3	2	4	4	3	2	0	4	1	0
142	30	7	0	1	2	1	4	1	11	1	1	5	5	4	5	2	6	1	2	5	1	1	1	3	1	1
143	33	7	1	1	2	1	1	1	3	1	2	4	5	5	5	2	2	2	3	5	1	2	4	3	1	1
144	31	8	1	2	2	1	1	1	6	1	3	1	5	5	5	1	2	2	4	5	3	2	2	1	1	1
145	32	8	0	1	2	0	8	3	3	1	2	5	5	4	5	3	3	2	2	5	1	2	2	3	1	0
146	28	8	1	2	1	1	9	1	6	1	4	2	4	5	5	3	2	2	4	5	1	4	4	2	2	1
147	24	7	1	1	2	0	1	1	1	1	3	4	5	5	2	2	1	2	2	4	3	2	4	1	1	1
148	27	7	1	1	1	1	1	1	7	1	4	5	5	5	4	4	4	3	4	5	4	4	4	4	1	1
149	28	8	1	1	1	1	1	3	5	1	3	4	5	5	4	2	2	4	4	5	3	4	4	2	1	1
150	54	8	1	3	1	1	1	1	6	1	1	4	5	5	4	2	2	5	2	5	1	1	2	2	1	1
151	49	8	0	3	2	0	9	1	2	1	2	4	5	4	4	2	2	2	2	3	3	1	1	3	0	1
152	22	5	1	1	1	1	2	1	11	1	2	3	5	4	4	2	2	3	3	5	2	2	2	2	1	0
153	20	5	1	1	2	1	1	3	10	1	3	4	5	6	3	4	2	2	2	5	1	2	2	3	1	1
154	23	5	1	3	2	0	1	1	3	1	3	5	5	5	4	6	2	5	3	5	5	2	2	3	1	1
155	57	8	1	3	1	1	9	1	4	1	4	2	2	3	2	4	4	4	2	5	1	4	4	4	1	0
156	39	8	1	3	2	1	1	1	3	1	2	5	5	5	5	2	2	2	3	5	3	1	2	3	1	1
157	59	8	1	4	1	1	5	1	4	1	4	4	2	2	2	4	4	4	2	5	1	3	3	3	1	0
158	43	8	1	3	2	1	9	1	5	1	4	3	4	3	2	4	4	4	4	5	4	4	4	3	1	1
159	35	8	1	1	2	1	1	1	5	1	3	2	2	5	3	2	2	4	2	5	1	2	5	3	2	2
160	21	5	1	2	2	1	1	1	3	1	3	5	4	5	3	4	4	2	2	5	1	1	2	4	1	1
161	24	7	1	1	2	1	1	1	4	1	3	4	5	5	4	1	1	2	5	5	4	2	4	1	2	1
162	31	8	0	4	2	1	1	1	4	1	3	4	2	2	2	2	4	4	2	5	1	1	2	2	1	1
163	27	7	1	1	2	1	1	1	5	1	2	5	4	3	2	1	3	4	5	0	1	2	4	1	2	2
164	24	7	0	1	1	1	1	3	3	1	3	5	5	5	5	2	1	4	2	5	3	2	2	4	2	1
165	29	6	1	2	2	1	1	3	0	1	1	4	4	1	1	4	2	2	1	5	0	2	4	1	2	2
166	23	5	1	1	2	1	1	1	3	1	3	1	4	4	0	2	4	3	0	6	1	1	4	1	1	0
167	25	7	1	1	2	1	1	1	0	1	2	4	4	3	3	2	3	3	2	5	4	1	2	2	1	2
168	26	7	1	1	2	1	9	1	4	1	3	5	5	4	5	1	1	1	1	5	3	4	4	1	1	1
169	18	5	1	1	2	1	1	1	7	1	3	2	5	4	2	2	4	4	2	5	1	2	4	4	1	1
170	20	5	1	1	2	1	1	3	4	1	3	4	5	5	5	2	2	3	4	5	2	2	2	1	1	2
171	19	5	1	1	2	1	1	1	10	1	3	5	5	5	5	2	2	2	3	1	4	2	2	2	2	1
172	39	8	1	3	2	1	1	1	0	1	2	5	5	5	5	6	2	2	2	5	0	1	2	1	1	2
173	28	7	0	1	2	1	1	1	2	1	3	4	4	5	4	2	2	2	2	5	1	2	2	2	1	1
174	29	8	0	1	1	0	1	1	6	1	4	3	4	4	4	3	2	2	3	5	1	3	4	2	1	1
175	20	5	1	2	2	1	1	1	1	1	3	4	5	5	4	2	4	4	4	3	2	2	4	5	1	1
176	27	8	1	1	1	0	1	1	3	1	4	4	4	0	2	0	4	5	4	5	1	4	4	2	2	1
177	37	8	1	4	2	1	9	1	5	1	3	4	5	5	4	2	2	2	2	5	1	1	1	4	1	1
178	20	5	1	1	2	1	1	1	3	1	2	3	4	5	3	2	2	3	0	5	4	3	3	1	1	0
179	29	8	1	1	2	1	1	2	0	1	3	2	2	4	2	3	3	2	2	0	1	1	1	3	1	1
180	20	5	0	1	2	1	1	2	7	1	2	5	5	5	5	2	2	1	1	5	1	2	2	2	1	1
181	30	8	0	4	1	1	9	1	5	1	3	5	5	2	4	4	2	4	2	5	2	2	4	2	2	2
182	28	7	1	2	1	1	1	1	4	1	3	4	4	4	3	3	3	2	5	5	2	3	3	2	1	1
183	21	5	1	2	2	1	1	1	8	1	3	3	4	5	3	3	4	4	5	0	1	2	2	3	1	1
184	19	5	1	1	2	1	1	3	5	1	3	5	5	5	5	2	1	2	2	5	1	3	3	4	1	1
185	26	8	1	1	2	1	9	2	6	1	4	2	2	2	2	4	4	4	4	5	1	4	4	2	2	1
186	27	8	1	1	1	1	1	1	0	1	1	5	5	5	5	1	1	1	2	3	5	2	1	1	2	2
187	29	7	1	2	2	1	1	1	4	1	2	5	5	5	5	1	1	1	1	5	1	2	2	1	2	2
188	28	7	1	1	2	1	1	1	5	1	4	2	4	4	4	2	2	2	2	5	1	2	2	2	1	1
189	19	6	1	4	2	1	1	1	11	1	4	4	2	4	4	4	4	3	3	5	1	4	4	2	1	0
190	49	8	0	3	1	1	5	1	0	1	2	4	4	5	4	2	2	3	2	4	4	1	1	2	0	0
191	26	7	0	1	2	1	5	1	11	1	4	4	5	3	2	4	4	2	4	5	1	2	4	3	1	1
192	22	7	1	1	2	1	1	1	4	1	3	4	5	5	5	2	2	4	2	5	1	3	4	4	2	2
193	25	5	1	1	1	1	1	3	5	1	3	4	4	5	3	2	2	2	2	5	1	2	2	1	1	2
194	39	8	1	3	2	1	1	1	4	1	3	3	5	5	4	2	4	4	3	5	1	2	2	1	1	2
195	25	5	1	1	2	1	2	2	4	1	4	4	5	4	2	4	4	4	2	5	1	2	2	1	2	1
196	36	7	1	2	1	1	1	1	6	1	3	4	3	4	5	4	4	5	3	5	1	4	4	4	1	0
197	57	8	1	4	1	1	3	1	3	0	4	2	4	5	2	3	4	5	3	5	1	3	4	4	1	0
198	67	8	0	4	1	1	9	1	7	1	4	4	4	5	4	4	4	5	2	5	1	2	2	4	2	2
199	24	7	1	1	1	1	2	1	3	1	4	3	4	1	1	0	5	5	5	5	1	2	3	3	1	1
200	25	6	0	1	2	1	3	1	6	1	2	2	4	2	4	2	1	4	5	5	6	2	0	3	1	1
201	25	5	1	2	2	0	2	1	3	1	2	2	5	5	5	1	2	1	2	4	5	2	2	2	1	1
202	28	8	1	2	2	1	1	1	7	1	3	2	2	4	4	2	2	4	1	5	1	1	1	2	2	2
203	66	5	1	1	1	0	4	2	4	0	4	4	4	4	4	4	4	4	2	4	5	2	2	3	0	0
204	41	5	1	1	1	1	5	1	4	1	3	4	5	5	4	2	2	2	2	5	1	2	2	3	1	0
205	56	8	1	3	2	0	8	1	3	1	2	2	5	5	0	0	0	0	0	5	1	0	1	3	0	0
206	30	7	1	1	2	0	6	1	3	1	2	4	5	5	5	4	4	4	1	4	4	3	1	3	1	1
207	28	7	1	1	1	1	1	1	4	1	2	4	5	4	4	2	1	2	1	5	1	2	4	3	1	1
208	30	8	0	1	1	1	1	3	4	1	3	4	4	5	3	3	4	4	1	5	1	4	5	3	2	1
209	19	5	1	1	2	0	2	1	4	1	2	4	4	5	5	2	2	2	0	5	2	1	1	3	0	0
210	60	8	1	4	1	1	1	1	1	1	3	2	1	4	2	3	2	6	4	0	1	2	2	2	2	2
211	31	6	1	1	2	0	5	1	3	1	4	3	3	2	3	4	4	4	4	5	4	4	4	3	0	0
212	41	4	1	1	1	0	3	1	0	1	3	2	2	4	4	4	1	2	1	4	1	2	2	3	0	0
213	21	5	1	2	2	1	1	3	7	1	2	2	5	5	3	3	5	5	3	5	3	3	4	4	2	2
214	37	8	1	3	1	0	9	1	4	1	2	5	5	4	4	3	6	3	4	5	1	3	3	3	0	0
215	28	7	1	1	2	1	1	3	7	1	3	2	4	5	4	3	2	4	2	5	1	2	4	3	2	1
216	25	7	1	1	2	1	1	1	5	1	3	4	5	4	4	3	2	2	3	5	1	2	4	4	1	1
217	36	8	0	1	1	1	1	1	7	1	3	4	4	5	4	2	3	3	2	5	1	3	4	3	2	1
218	34	8	1	2	1	1	1	3	10	1	3	2	2	2	2	2	2	2	2	5	1	2	2	2	2	1
219	24	7	1	1	2	1	1	1	7	1	3	4	4	2	2	3	1	3	2	5	1	2	2	4	1	1
220	30	7	0	1	2	1	1	1	4	1	3	5	5	5	4	2	1	1	2	5	1	1	3	2	2	2
221	26	7	0	1	1	1	1	1	7	1	4	2	4	5	2	4	3	4	2	5	1	4	5	2	2	1
222	21	5	1	1	2	1	1	1	0	1	1	4	5	5	4	1	1	2	4	1	5	1	1	3	1	1
223	50	8	0	4	1	1	9	1	3	1	4	4	5	4	2	4	4	5	0	5	1	4	5	4	1	1
224	25	5	0	1	1	1	3	1	4	1	1	4	4	5	5	1	2	3	3	5	3	2	1	1	0	0
225	57	8	1	4	1	0	9	1	3	1	3	5	5	5	5	3	3	4	4	5	1	4	2	2	1	1
226	22	5	1	1	2	1	1	1	6	1	3	4	4	4	3	4	3	3	5	5	1	5	3	2	1	0
227	25	6	1	1	2	0	9	1	3	1	1	5	5	5	5	1	1	1	3	4	5	1	1	3	0	0
228	21	5	0	1	1	0	8	1	5	0	3	2	4	4	3	2	2	2	2	5	2	2	2	3	0	0
229	50	8	0	3	1	1	1	1	5	1	4	2	2	4	2	3	3	3	3	5	1	5	5	3	2	2
230	22	5	1	1	2	1	8	1	5	1	2	5	5	5	4	3	4	4	5	3	5	1	1	3	1	1
231	29	5	0	1	2	0	3	1	2	0	3	4	4	5	4	4	4	4	4	5	2	4	4	2	0	1
232	26	8	1	1	1	1	1	1	6	1	3	5	5	5	4	3	2	4	5	5	1	2	2	4	1	1
233	23	5	0	1	1	0	5	1	3	1	3	4	5	5	5	2	4	4	3	3	4	2	4	3	1	2
234	21	5	1	1	2	0	5	1	3	0	3	4	5	4	0	2	3	3	0	4	2	0	0	3	0	0
235	24	5	0	1	2	0	9	1	0	1	3	4	5	5	4	2	3	3	3	4	2	3	2	3	1	0
236	23	5	1	1	2	1	5	1	4	0	3	4	4	0	3	3	3	4	3	4	1	0	6	3	0	0
237	29	8	0	4	1	1	9	1	7	1	3	2	4	5	5	1	2	4	4	5	1	2	2	1	1	0
238	21	5	1	1	1	0	8	1	5	1	3	3	4	4	3	3	3	0	3	4	3	3	0	3	1	1
239	26	5	1	1	2	1	5	1	0	1	1	5	5	5	0	5	5	1	2	1	5	1	1	2	1	0
240	25	5	1	1	2	1	8	1	5	0	3	3	5	4	0	0	0	0	0	5	1	3	0	3	0	0
241	20	5	1	1	1	0	5	1	5	1	3	2	5	5	2	0	3	0	0	5	2	0	2	3	0	1
242	18	5	1	3	1	0	9	1	3	1	2	4	5	5	4	2	2	2	4	5	1	0	0	3	1	0
243	19	5	0	2	1	0	5	1	4	0	3	4	4	5	4	2	3	2	1	5	1	0	3	3	1	0
244	29	6	1	2	1	1	3	1	3	1	2	0	0	0	0	1	1	0	0	5	1	2	1	3	0	0
245	26	5	1	2	1	0	8	1	11	1	1	5	5	5	5	1	2	2	3	4	5	3	1	3	1	1
246	25	5	1	1	2	0	5	1	3	1	2	2	5	5	5	1	0	0	0	5	1	3	0	3	0	0
247	19	5	1	1	2	1	1	3	2	1	3	4	4	5	2	0	0	0	5	5	2	2	0	3	1	1
248	18	5	1	2	2	0	3	1	1	1	3	4	2	4	2	0	0	6	5	5	1	2	0	2	0	1
249	25	5	1	1	2	1	3	1	5	1	3	5	4	4	0	4	2	2	2	5	1	0	0	3	0	1
250	27	7	0	2	2	0	4	1	5	1	2	5	5	4	4	2	2	2	0	4	2	0	0	3	1	0
251	59	5	1	3	1	1	4	2	2	0	2	2	5	5	5	1	2	2	4	3	4	1	2	3	0	0
252	21	5	1	1	2	1	5	3	4	1	3	4	5	5	3	2	4	4	5	5	1	2	2	3	1	1
253	18	5	0	1	2	0	8	1	3	1	2	4	5	4	2	2	2	2	2	4	4	1	1	3	1	0
254	26	5	1	1	2	1	4	1	4	1	2	2	5	4	4	2	1	3	0	4	5	0	0	3	1	0
255	32	8	1	3	2	0	3	1	9	1	2	5	5	4	4	3	3	4	3	4	5	3	0	2	0	0
256	31	8	1	3	2	1	9	1	1	1	1	5	5	5	5	1	1	1	1	3	5	1	1	3	1	0
257	22	5	1	1	2	1	4	3	2	1	2	4	5	5	4	3	3	2	3	5	1	2	1	3	1	0
258	20	5	1	2	2	0	1	2	1	1	2	2	4	2	1	2	3	3	1	5	3	2	1	3	1	1
259	19	4	1	2	2	0	8	1	3	0	1	4	5	5	4	2	2	1	3	4	4	3	1	3	1	0
260	46	6	1	1	2	1	3	1	3	1	1	2	5	5	5	2	2	2	2	4	4	4	4	4	1	1
261	18	5	1	2	2	1	3	1	3	1	3	4	4	4	4	2	2	2	2	5	3	2	2	3	1	1
262	33	8	1	3	1	1	1	1	4	1	3	3	4	4	3	3	4	3	4	5	1	3	3	3	2	1
263	17	5	0	3	1	1	3	1	3	0	2	5	5	5	4	3	2	2	2	5	1	1	1	2	0	0
264	23	5	1	1	2	0	8	1	5	0	4	0	0	0	0	0	0	0	0	5	1	3	0	3	0	0
265	27	5	1	1	2	1	8	1	0	1	2	5	4	5	4	2	2	2	2	4	4	3	2	3	1	1
266	31	5	1	1	2	1	1	3	5	1	1	5	5	5	5	1	1	1	1	4	5	1	1	1	1	1
267	26	5	0	1	1	1	3	1	2	1	1	5	5	5	4	0	0	2	0	5	1	0	2	2	0	1
268	26	5	0	1	1	1	3	1	4	1	1	4	4	5	5	2	2	2	1	4	1	0	0	2	0	1
269	26	6	1	1	1	1	1	1	2	1	3	4	4	2	2	3	4	3	4	4	1	3	3	3	1	1
270	21	6	1	1	2	0	4	1	4	1	2	5	5	4	5	0	0	0	0	4	4	0	0	5	0	1
271	40	7	1	1	2	0	4	1	5	1	3	5	5	5	5	4	4	4	2	4	3	0	2	2	1	1
272	22	5	0	1	2	0	5	1	0	0	2	3	4	3	4	1	1	2	3	4	5	1	1	3	0	0
273	19	5	1	1	2	1	1	1	5	1	2	5	4	5	4	2	2	4	2	5	2	2	1	3	1	1
274	18	5	0	1	2	1	9	1	6	1	2	4	5	4	5	3	3	2	4	5	1	3	1	1	1	0
275	17	4	1	1	2	1	5	3	4	1	3	4	5	2	4	2	2	1	3	3	1	1	1	2	0	0
276	21	5	0	1	2	0	3	1	2	1	3	3	4	4	4	0	0	0	5	5	1	0	0	3	0	0
277	22	5	0	1	2	1	3	1	4	0	3	3	5	5	4	4	4	4	5	5	1	0	0	1	0	0
278	25	6	0	3	2	0	5	1	5	1	3	4	3	2	2	2	2	2	0	5	1	0	4	3	1	0
279	28	7	1	4	2	1	2	1	9	1	5	1	1	2	1	5	5	5	3	5	1	5	5	4	2	2
280	39	8	1	3	2	0	3	1	4	1	3	5	5	5	5	2	2	2	3	5	2	3	0	3	0	0
281	42	8	1	3	1	1	6	1	4	1	4	4	4	4	3	3	2	2	2	5	3	2	2	2	1	1
282	22	5	1	1	2	1	1	3	0	1	2	4	5	5	5	2	1	2	5	1	5	1	1	1	2	2
283	42	8	1	3	1	1	6	1	7	1	5	4	2	5	1	5	5	5	4	5	1	5	5	3	2	2
284	29	8	1	3	1	0	9	1	6	1	2	4	3	5	3	1	0	0	2	5	4	1	0	3	0	1
285	19	5	1	1	2	0	5	1	5	1	3	4	5	5	4	1	1	2	3	5	4	6	1	3	1	1
286	46	8	1	3	1	1	5	2	11	1	3	4	5	5	4	4	3	3	1	5	1	3	3	4	2	0
287	29	5	1	1	2	0	3	1	3	1	3	5	5	5	5	2	2	1	4	5	3	2	2	1	2	1
288	34	8	1	3	1	1	4	1	4	0	4	2	5	4	3	4	2	3	4	5	1	4	4	3	1	0
289	29	5	1	3	1	1	1	3	10	1	1	2	5	1	2	3	3	2	3	5	1	4	5	3	1	1
290	18	5	1	1	3	0	3	1	0	1	1	5	5	5	5	1	1	2	1	1	5	3	1	1	2	2
291	17	4	0	1	2	0	8	1	6	1	3	3	0	0	4	3	3	5	4	5	3	2	0	2	1	1
292	23	7	1	2	2	0	3	1	6	0	2	5	5	5	5	1	1	1	3	3	4	1	1	3	0	1
293	22	5	1	1	1	1	1	2	10	1	2	5	5	5	5	2	1	1	2	5	1	1	4	2	2	2
294	30	7	0	2	1	1	9	1	6	1	4	0	4	4	0	3	0	3	3	5	1	0	0	3	0	0
295	20	4	1	1	1	0	5	1	11	1	4	3	2	5	0	2	2	2	2	5	1	1	0	5	1	0
296	17	4	1	1	1	0	2	1	7	1	3	3	3	3	3	4	4	6	4	0	4	4	5	3	1	0
297	21	5	0	1	1	1	1	1	11	1	3	2	5	5	4	3	4	2	4	5	1	2	1	1	1	1
298	28	5	0	1	1	0	2	1	7	1	2	3	3	3	3	3	3	3	3	3	3	3	3	4	1	1
299	38	6	1	2	1	1	5	1	11	0	3	4	5	5	3	5	2	3	3	4	1	2	3	3	2	0
300	45	6	1	2	1	1	4	3	4	1	3	2	2	2	4	2	2	4	2	5	1	4	2	2	1	1
301	23	5	1	2	1	1	1	3	5	0	3	2	4	3	2	2	2	2	2	1	5	2	2	2	2	1
302	21	5	1	1	2	1	3	3	10	1	3	1	3	2	2	3	6	2	2	0	1	4	4	2	1	1
303	37	6	1	4	2	0	3	1	4	1	3	4	5	5	5	2	2	4	2	5	1	2	0	3	0	0
304	48	6	1	2	2	1	9	1	2	1	3	4	5	4	4	2	2	2	2	5	2	2	2	2	1	1
305	20	5	1	1	1	1	2	3	7	0	4	3	2	4	4	5	4	5	3	4	1	3	4	4	1	1
306	21	5	1	1	2	1	2	1	6	1	2	5	5	5	4	2	1	1	2	4	4	1	1	3	1	1
307	41	8	0	4	2	1	9	1	2	1	2	1	5	5	5	1	1	1	1	3	5	1	1	3	1	0
308	32	6	1	2	2	1	3	3	4	1	3	4	5	4	4	4	4	3	0	5	1	2	2	3	1	1
309	22	5	1	1	1	1	3	1	5	1	3	2	2	3	2	4	3	4	3	0	1	1	3	3	1	0
310	22	5	0	1	1	1	4	1	0	1	3	5	4	4	3	2	2	4	5	2	5	2	2	4	1	1
311	19	5	1	1	1	1	4	2	6	1	2	4	5	5	4	2	2	2	2	5	1	2	3	4	1	1
312	49	8	0	3	1	1	9	1	7	1	2	5	5	5	4	2	2	2	1	5	1	1	2	2	1	0
313	31	7	1	3	1	1	2	1	7	1	3	3	3	4	4	2	2	2	4	5	1	2	3	2	0	0
314	31	8	0	3	2	1	9	1	2	0	2	0	4	4	3	3	3	4	3	5	1	3	3	3	0	0
315	29	8	0	2	2	1	9	1	7	1	1	5	5	5	5	1	1	1	1	5	6	2	2	3	1	1
316	20	5	1	1	1	1	6	1	5	1	4	5	3	5	2	2	5	5	5	5	3	6	4	3	1	0
317	26	5	0	2	2	1	2	1	5	1	3	5	5	5	5	2	1	6	2	5	2	2	2	2	0	0
318	22	5	1	1	2	1	1	1	3	1	3	3	5	5	4	2	2	4	5	4	4	1	2	3	1	1
319	59	8	1	4	1	1	9	1	4	1	2	5	5	4	5	1	1	1	0	5	4	1	0	3	1	0
320	36	8	0	3	1	1	5	1	6	1	2	3	5	5	5	2	2	2	2	5	1	0	0	2	0	0
321	20	5	1	1	1	1	1	2	5	1	2	5	5	5	5	1	1	1	2	5	3	1	2	1	2	1
322	21	5	1	1	2	1	5	1	3	0	2	5	4	3	3	2	2	2	2	3	3	2	0	3	0	0
323	24	5	0	1	2	0	6	1	4	1	3	2	4	5	4	3	1	1	1	5	1	4	2	3	1	1
324	19	4	1	3	1	1	2	1	6	1	3	4	5	4	4	2	3	2	0	5	1	2	2	2	1	1
325	22	5	1	1	2	1	1	1	5	1	3	4	5	4	5	2	2	2	1	5	1	2	2	1	1	1
326	40	8	1	2	2	1	9	1	2	0	3	1	5	5	1	4	4	5	2	5	4	0	5	3	0	0
327	17	4	1	3	1	1	1	1	11	1	3	5	5	5	2	3	4	5	3	5	1	4	2	2	1	0
328	21	5	0	1	1	0	1	1	4	1	4	2	5	5	4	4	4	5	2	5	1	4	0	2	0	0
329	30	5	0	1	2	1	1	3	4	1	2	0	5	5	5	1	1	1	1	5	3	1	1	3	1	1
330	22	5	1	1	2	0	3	1	2	1	3	6	3	4	2	2	4	2	3	5	4	2	2	2	1	0
331	31	5	0	2	2	1	8	1	3	1	2	1	4	1	0	2	1	5	0	6	1	0	0	4	1	0
332	50	8	1	2	2	1	5	3	3	1	3	4	5	4	4	1	4	4	0	5	3	1	1	3	1	1
333	49	8	0	4	2	1	9	1	2	1	4	2	4	4	4	4	4	4	3	5	1	4	4	3	1	0
334	24	7	1	4	1	0	4	1	11	1	2	5	5	4	5	2	2	3	2	5	1	2	2	3	0	0
335	19	4	0	1	1	0	5	1	2	1	3	3	3	3	3	3	3	3	3	3	3	3	3	3	0	0
336	41	6	1	3	2	1	4	1	5	1	2	5	5	5	4	2	2	1	0	5	1	0	0	3	1	0
337	36	8	1	3	1	1	9	1	6	1	3	4	5	5	4	4	2	2	5	3	3	2	2	4	1	0
338	40	8	0	4	1	1	1	1	3	1	4	4	2	4	2	4	4	2	4	0	1	4	0	5	2	2
339	36	5	1	1	1	1	1	2	3	1	2	6	5	5	5	1	1	1	5	2	5	1	1	2	2	2
340	36	8	1	2	2	1	9	1	5	1	3	4	5	5	5	2	2	2	4	5	1	0	0	3	0	0
341	30	8	0	2	2	1	1	3	5	1	2	5	5	5	5	4	0	0	4	5	1	3	0	3	1	1
342	41	5	1	1	1	0	3	1	3	0	4	4	5	5	4	4	4	6	4	5	1	4	4	4	0	0
343	20	5	1	1	2	0	1	1	5	1	1	4	5	5	5	2	1	1	1	5	1	1	1	1	1	1
344	23	6	1	1	1	1	1	1	5	1	5	2	4	4	2	4	4	4	3	5	1	4	5	4	2	1
345	28	5	1	1	2	1	1	1	3	1	3	4	5	5	5	2	2	2	4	4	4	2	4	4	2	2
346	34	8	1	2	2	1	9	1	4	1	4	4	5	6	5	4	0	5	0	4	4	3	3	4	1	1
347	17	4	1	1	2	0	2	1	4	0	3	4	5	0	0	2	0	0	0	5	1	0	0	4	1	1
348	21	5	0	1	2	1	6	1	4	1	2	4	5	5	4	3	2	2	4	5	1	1	1	2	1	1
349	26	5	1	1	2	1	6	1	1	1	1	5	5	5	5	1	1	1	5	5	6	1	1	2	1	2
350	20	5	0	1	1	1	4	1	5	1	4	4	2	2	3	3	2	4	2	5	1	2	2	3	1	0
351	24	5	0	1	2	1	9	1	2	0	3	1	1	5	4	1	3	3	2	3	0	2	3	4	0	0
352	18	5	0	1	2	1	1	2	4	1	2	4	4	5	4	2	2	2	3	5	1	2	2	3	1	0
353	21	5	1	1	2	1	1	3	5	1	3	3	4	4	4	3	4	4	2	5	1	4	4	2	1	1
354	23	5	1	1	1	1	4	3	4	1	3	5	5	5	5	4	4	2	1	5	3	4	4	4	1	1
355	57	8	0	3	1	1	9	1	7	1	3	4	5	5	5	1	1	2	1	0	5	1	1	1	2	1
356	20	4	0	1	2	1	1	1	4	1	4	4	5	4	4	2	4	4	3	5	2	4	4	2	1	1
357	22	5	1	1	2	0	1	1	11	1	3	4	4	5	3	2	3	0	0	5	1	4	0	1	1	1
358	22	5	0	1	2	0	6	1	1	0	2	2	4	4	4	3	4	4	4	3	3	3	3	4	1	1
359	20	5	1	1	1	1	5	1	4	0	2	4	5	4	4	3	2	2	4	3	4	2	1	2	1	1
360	17	4	0	1	2	0	1	1	5	1	3	4	5	4	4	3	4	3	2	4	6	3	2	3	0	0
361	18	4	1	2	2	1	8	1	4	0	3	5	5	5	5	1	1	1	2	5	3	1	2	3	1	1
362	56	8	1	4	2	0	5	1	9	1	2	5	5	5	4	3	2	3	1	0	1	3	2	2	1	1
363	27	5	0	3	2	0	3	1	1	0	2	0	4	4	0	0	3	5	5	5	3	1	1	5	0	0
364	42	5	1	1	1	1	5	3	4	1	4	2	2	2	1	0	0	0	0	0	1	0	0	2	2	1
365	61	8	1	4	2	0	1	1	6	1	3	2	2	1	2	2	2	2	2	5	3	1	1	2	1	0
366	45	8	1	4	1	1	9	1	2	1	2	0	0	0	0	2	0	0	0	5	1	0	0	3	0	1
367	33	7	1	1	1	1	1	1	7	1	3	5	5	5	5	3	3	4	4	5	6	3	4	2	1	1
368	47	6	1	2	2	1	1	3	4	1	1	5	5	4	5	2	4	5	5	4	2	2	2	3	1	1
369	19	4	1	2	1	0	4	1	8	1	1	5	5	5	5	1	2	2	3	3	5	1	1	1	1	0
370	17	5	0	1	1	1	6	1	6	1	4	2	4	3	2	2	2	4	4	5	1	4	4	3	1	0
371	21	5	1	1	2	0	3	1	0	1	2	3	4	4	2	2	2	4	2	4	5	0	0	3	0	1
372	48	8	0	4	2	1	9	1	3	1	2	2	4	4	4	2	2	4	2	5	1	2	2	3	1	0
373	30	8	0	4	2	0	9	1	5	0	3	0	4	4	4	1	1	0	0	5	1	0	0	3	0	0
374	23	5	0	1	1	1	3	1	5	1	4	5	4	4	5	3	6	4	5	5	1	2	0	4	1	1
375	35	8	1	4	2	1	2	1	5	1	1	4	5	5	5	2	2	2	2	5	1	1	5	2	1	0
376	18	5	1	1	2	0	2	1	0	1	3	1	4	5	5	1	1	1	1	5	3	1	1	2	0	0
377	21	5	0	1	1	1	5	1	7	0	3	4	4	5	5	3	2	2	2	5	1	3	5	4	1	0
378	25	5	1	1	2	0	3	1	11	0	4	4	5	3	4	4	2	2	2	5	1	3	5	3	0	0
379	18	4	1	1	1	1	1	1	5	1	3	2	3	4	1	3	3	3	0	5	1	5	0	4	1	0
380	20	5	0	1	1	1	3	1	1	1	4	4	5	5	0	2	2	4	0	5	1	0	0	3	1	0
381	34	6	0	1	1	1	8	1	4	0	3	4	4	5	0	2	6	4	3	5	1	3	2	1	1	0
382	19	5	1	1	2	1	5	1	5	0	4	4	5	2	4	4	4	4	2	4	1	4	2	3	1	0
383	32	5	1	2	1	0	5	1	5	1	2	4	4	5	4	2	2	2	2	2	2	2	2	3	1	0
384	29	8	0	2	1	1	3	1	6	1	2	5	5	5	5	1	1	1	4	3	3	1	1	3	2	1
385	32	8	0	4	2	1	9	1	5	1	3	4	4	3	2	2	2	2	2	5	1	4	4	3	1	1
386	35	8	1	2	1	1	3	1	3	1	2	4	5	5	4	2	2	4	2	5	2	2	2	3	0	0
387	31	5	1	1	1	0	5	1	3	0	3	3	5	4	2	0	0	5	0	5	1	0	0	3	0	0
388	35	8	0	3	2	1	2	1	3	0	3	4	2	2	4	1	2	4	2	5	4	2	2	2	0	0
389	28	6	0	1	1	1	1	3	7	1	4	4	1	4	5	4	4	2	2	5	6	4	4	4	1	0
390	39	8	1	3	2	0	9	1	0	0	1	5	5	5	5	5	1	1	1	1	1	1	1	1	1	1
391	36	8	1	3	1	0	9	1	4	1	2	4	5	4	5	3	1	5	3	5	1	1	2	3	1	0
392	22	5	1	1	2	1	1	1	5	1	3	5	5	5	4	3	2	4	0	5	1	2	4	4	2	1
393	34	8	1	2	1	1	3	1	5	1	3	0	4	0	0	0	0	0	0	5	1	3	0	3	0	0
394	29	8	1	2	2	1	8	1	6	0	3	3	3	3	3	4	6	2	5	5	2	3	3	3	0	0
395	34	7	1	2	1	1	4	1	10	1	2	2	5	4	5	2	2	2	4	5	1	1	1	1	1	1
396	19	5	1	1	2	1	4	1	11	1	3	5	5	3	3	3	2	3	3	5	1	2	1	2	1	2
397	20	5	1	3	1	1	1	1	5	1	5	2	4	1	4	4	4	4	4	5	1	4	4	2	1	1
398	21	5	1	1	1	1	1	1	5	1	3	5	5	4	5	3	2	3	3	5	1	3	3	3	1	0
399	27	8	1	2	1	0	9	1	0	1	1	5	5	5	5	5	1	1	1	1	5	1	1	1	1	1
400	31	8	0	3	2	1	4	1	4	1	2	4	5	5	4	2	2	1	2	4	4	1	2	3	1	1
401	34	6	0	1	1	1	9	2	4	1	3	2	4	4	5	2	2	4	2	5	1	4	0	1	1	1
402	20	5	1	1	2	1	9	1	5	1	2	4	5	5	5	2	2	4	4	3	4	1	2	2	1	1
403	28	5	1	1	1	0	4	1	3	1	1	5	5	5	5	3	3	4	2	3	5	3	1	5	1	2
404	24	5	1	2	1	1	3	1	3	1	3	3	4	4	4	4	4	4	4	5	1	5	3	3	1	0
405	34	8	1	2	2	0	9	1	2	1	1	5	5	4	5	2	2	2	2	5	2	1	1	1	1	0
406	32	8	1	3	2	0	3	1	2	0	3	3	4	4	4	0	0	2	4	5	1	1	1	3	0	1
407	52	8	0	2	2	1	9	1	4	1	2	5	5	5	0	3	4	4	1	0	3	2	1	3	0	0
408	27	6	0	2	1	1	3	1	5	1	4	3	4	4	4	4	3	4	2	5	1	4	4	3	1	1
409	27	8	0	3	1	0	3	1	5	0	3	4	4	4	4	2	1	1	1	5	1	2	1	3	1	0
410	29	8	1	3	2	0	4	1	5	1	3	3	5	5	4	2	2	2	0	5	2	4	0	3	1	0
411	21	5	1	2	2	1	3	1	2	0	3	0	0	0	0	0	0	0	0	0	0	0	0	3	0	0
412	20	5	1	1	2	0	5	1	3	1	3	3	4	3	4	2	2	2	3	3	1	2	3	3	1	1
413	19	5	1	1	1	1	4	1	4	1	3	4	5	5	4	4	3	5	4	5	6	3	3	3	1	0
414	17	4	1	1	1	1	5	1	4	1	3	2	5	2	5	4	5	2	5	5	1	3	3	3	1	1
415	35	5	1	1	2	1	1	1	4	1	2	4	5	5	5	2	2	2	2	5	1	1	2	2	1	1
416	20	5	0	1	1	1	3	1	4	1	3	4	2	4	4	4	4	4	4	4	2	2	4	2	1	0
417	18	5	0	1	1	1	3	1	6	1	2	5	5	4	5	3	4	4	5	5	1	5	5	3	1	0
418	23	5	0	1	1	1	5	1	7	1	1	5	5	5	4	1	1	1	1	5	1	1	1	1	2	1
419	17	4	1	1	2	0	1	1	11	0	2	4	5	5	4	1	1	4	1	5	5	4	3	1	1	1
420	60	8	1	4	1	1	3	1	3	1	3	4	4	4	2	3	3	2	5	5	1	2	4	3	1	1
421	17	5	1	1	2	1	5	3	11	0	3	4	3	4	4	2	2	4	5	5	1	4	0	3	1	0
422	21	5	0	1	1	1	5	1	11	1	3	3	1	2	2	3	3	3	4	5	1	4	5	3	2	1
423	18	5	1	1	2	1	3	2	11	1	5	1	1	1	1	5	5	5	5	5	1	2	5	4	2	1
424	53	8	0	3	2	0	9	1	11	1	4	1	2	2	2	4	5	5	4	4	1	5	5	4	1	0
425	25	5	1	1	1	0	1	1	3	1	3	2	5	5	4	4	2	4	0	5	1	1	5	2	2	1
426	37	8	0	3	2	0	9	1	2	1	1	5	5	5	5	1	1	1	1	4	4	2	1	3	1	1
427	20	5	0	1	1	1	1	1	11	1	4	3	5	5	4	3	3	4	4	5	1	2	3	2	2	1
428	22	5	1	1	2	1	4	1	4	1	3	4	4	0	0	2	3	3	4	5	3	2	0	3	1	0
429	36	5	1	3	1	1	5	1	5	1	2	5	5	5	0	3	2	4	3	4	1	2	2	3	1	0
430	34	8	0	3	1	1	9	1	7	1	3	5	5	5	4	2	1	2	1	5	1	2	2	3	0	0
431	28	5	0	1	1	1	6	3	11	1	3	5	5	5	5	2	2	5	2	5	3	3	3	3	2	1
432	22	3	1	1	2	0	4	1	3	1	1	5	5	5	5	3	1	2	2	5	1	1	1	1	1	1
433	22	5	1	1	2	1	2	1	6	1	3	5	5	5	4	2	1	1	4	5	2	2	1	2	1	1
434	22	5	1	1	1	1	5	2	5	1	3	3	2	4	4	4	4	2	4	5	1	2	2	2	1	1
435	20	4	1	1	1	1	5	1	11	0	3	0	5	5	3	3	3	5	0	5	1	3	3	1	1	0
436	21	5	1	1	2	0	6	1	2	1	3	3	4	4	3	6	2	2	3	2	2	2	1	2	1	1
437	26	5	1	2	1	1	4	1	5	0	2	2	2	2	2	4	5	3	5	4	6	3	5	2	1	0
438	39	6	0	2	1	1	3	1	11	1	2	4	4	4	4	2	2	2	2	5	2	2	2	2	1	1
439	20	5	1	1	1	0	1	1	7	1	3	4	4	5	5	1	3	4	2	5	3	1	4	2	1	1
440	20	5	1	1	2	1	5	1	5	1	2	3	5	5	5	3	3	3	4	5	1	1	1	3	1	0
441	26	5	0	1	1	1	5	1	3	1	3	4	4	4	4	3	3	3	4	5	1	3	3	3	2	2
442	22	6	1	2	2	0	9	2	5	1	2	4	5	5	5	1	1	1	1	3	3	1	1	3	1	0
443	22	5	1	1	2	1	1	2	11	1	3	4	4	4	4	5	2	2	0	0	1	2	2	2	2	2
444	23	6	1	1	2	1	1	1	5	1	3	4	4	5	4	2	4	4	2	5	1	2	4	2	2	1
445	28	6	0	1	2	1	8	1	3	1	2	6	5	5	4	3	4	2	0	5	2	0	1	3	1	1
446	21	5	1	4	2	0	2	1	0	1	1	5	5	4	5	1	1	1	0	5	5	0	2	3	1	2
447	19	4	1	1	2	0	5	1	10	0	3	4	5	3	1	3	0	3	0	5	1	3	1	1	0	1
448	37	5	1	2	1	1	5	1	7	1	3	4	4	4	2	4	4	4	0	5	1	2	2	2	1	0
449	21	5	1	2	2	0	1	1	2	1	2	0	5	5	5	3	3	3	2	5	4	2	2	3	1	1
450	33	8	0	2	1	1	9	1	4	1	3	5	4	5	5	3	4	1	1	5	1	1	2	3	1	1
451	18	5	1	1	2	0	6	1	3	1	1	5	5	5	5	1	1	1	2	2	5	2	1	3	1	0
452	29	7	1	3	1	1	3	1	5	1	3	4	5	5	4	3	3	3	2	5	1	2	3	3	0	0
453	30	8	0	3	2	1	9	1	5	1	3	4	5	5	3	2	3	3	5	5	1	2	2	3	1	0
454	49	6	1	3	1	1	3	1	5	0	2	3	5	5	5	2	2	2	0	5	1	0	0	3	0	0
455	49	5	1	2	2	1	3	1	2	0	2	3	5	5	5	4	4	4	2	4	1	1	1	1	1	0
456	19	5	0	1	2	1	1	1	1	1	4	4	4	5	4	4	4	2	0	5	2	2	4	2	1	1
457	22	5	0	1	2	1	4	2	2	0	2	0	5	3	4	4	4	3	4	4	2	2	2	2	1	1
458	20	5	1	1	1	1	2	1	1	1	2	4	4	3	4	2	2	2	3	3	1	2	2	3	1	1
459	30	4	1	1	2	0	6	1	1	1	1	5	5	5	5	1	1	1	1	2	5	1	1	4	1	0
460	17	3	0	2	2	1	9	1	7	0	1	5	5	5	5	4	1	1	1	5	5	1	1	3	0	1
461	17	5	1	2	1	1	5	1	3	0	2	3	4	4	3	1	3	6	4	4	1	1	1	2	1	2
462	22	7	1	2	1	1	4	1	7	1	2	5	5	5	5	1	1	1	1	5	1	2	4	3	1	2
463	24	5	1	1	1	1	3	1	5	1	3	5	2	4	3	1	1	1	4	5	1	2	2	4	1	0
464	20	5	1	4	1	1	2	1	3	1	4	5	5	4	2	4	5	2	1	5	1	4	5	3	2	0
465	20	5	1	1	2	1	6	1	7	1	2	1	3	1	1	4	2	2	3	5	1	1	1	3	1	1
466	48	8	1	3	1	1	9	1	3	0	3	5	5	5	5	2	3	4	2	5	1	3	2	3	1	0
467	24	5	1	2	2	0	3	1	5	1	1	5	5	5	5	1	1	1	1	4	6	1	1	3	0	0
468	24	7	0	1	1	1	1	1	6	1	2	1	5	5	4	3	3	3	3	5	3	1	1	1	1	1
469	20	5	1	2	2	1	2	1	5	0	2	4	4	4	4	2	2	2	2	4	2	2	2	2	1	0
470	23	5	0	1	1	0	5	1	4	1	3	4	4	5	5	2	4	2	2	5	2	1	2	1	1	1
471	26	5	1	1	2	0	8	1	0	1	2	4	5	4	4	6	2	2	4	4	3	2	4	3	1	1
472	54	8	1	2	2	1	8	1	6	1	2	4	5	4	4	2	4	4	4	5	2	3	3	3	1	0
473	21	5	0	2	1	1	3	1	6	1	3	5	5	5	4	2	2	4	2	5	1	1	2	1	1	0
474	22	5	1	1	2	0	5	1	0	1	1	5	5	5	5	1	1	1	1	1	6	1	1	3	2	2
475	31	6	1	1	2	1	2	1	4	1	2	4	5	4	5	2	1	5	2	4	4	1	1	1	1	1
476	33	6	1	1	2	1	1	2	4	1	3	3	2	5	4	2	4	4	4	5	4	2	2	1	1	2
477	27	5	1	1	1	1	4	1	7	1	1	0	5	5	5	0	0	5	0	5	1	0	0	3	0	0
478	18	5	1	1	2	1	2	3	5	1	3	2	4	5	2	4	4	4	4	4	2	2	1	4	1	0
479	24	5	1	2	1	0	5	1	4	1	2	2	5	5	3	1	6	4	4	5	1	2	2	3	0	1
480	17	4	1	2	2	1	2	1	7	0	3	4	5	5	4	3	3	3	4	5	1	1	2	1	0	0
481	24	5	1	1	2	1	4	1	6	1	1	4	5	4	4	2	2	2	4	5	4	2	1	2	1	1
482	17	4	1	2	2	0	5	3	0	1	1	4	5	4	5	2	1	1	1	4	5	1	1	3	1	1
483	18	5	1	1	2	1	6	1	1	1	2	5	5	5	5	1	1	1	1	3	5	1	1	3	1	1
484	23	5	0	3	2	0	1	3	6	1	3	4	5	5	4	2	2	2	2	5	1	2	2	1	1	1
485	39	8	1	4	2	1	1	1	4	1	3	2	4	5	4	2	2	2	4	5	1	2	4	2	2	2
486	18	4	1	4	1	1	5	1	8	1	4	5	5	4	5	4	3	4	2	5	1	2	4	3	1	0
487	19	5	1	4	1	1	4	1	4	0	2	4	4	4	3	1	1	2	4	5	3	1	1	3	1	0
488	21	5	1	1	2	1	4	3	7	1	3	2	2	2	3	4	4	3	3	5	1	1	2	3	1	0
489	19	5	0	1	1	1	1	1	8	1	3	5	5	5	5	2	2	2	2	5	1	2	4	1	2	2
490	26	8	1	2	1	1	3	1	11	1	4	2	4	2	2	4	4	3	3	5	1	3	5	3	1	1
491	17	4	1	1	1	1	5	1	7	1	3	4	4	5	4	2	2	2	3	3	4	2	2	1	1	1
492	17	4	1	1	2	1	4	2	7	1	3	2	4	2	2	2	4	4	4	5	4	1	1	3	1	0
493	20	5	1	1	1	1	5	1	5	1	2	3	5	2	5	4	2	2	4	5	1	1	2	2	0	0
494	24	5	0	1	2	0	8	1	11	1	4	0	3	4	0	0	0	0	0	5	1	0	0	3	0	0
495	22	5	1	1	2	1	5	1	5	1	3	2	4	4	4	3	2	2	1	5	1	3	3	1	1	1
496	18	5	0	1	1	1	5	1	3	1	3	4	5	4	5	3	2	4	4	0	5	2	2	3	1	1
497	32	8	1	3	1	1	6	1	11	1	1	0	0	0	0	2	0	0	0	5	2	0	0	3	1	1
498	33	8	1	2	2	0	3	1	4	1	1	5	5	5	5	1	1	1	1	3	4	1	1	3	1	0
499	35	8	0	4	1	0	9	1	4	0	3	0	0	5	5	3	3	2	3	5	1	1	3	3	0	1
500	36	8	1	3	2	1	4	1	7	1	1	0	5	5	5	2	1	1	1	5	1	1	1	3	0	0
501	42	6	1	2	1	0	9	1	4	0	4	3	3	3	3	3	3	3	3	3	3	3	3	3	0	0
502	34	8	0	3	2	1	9	1	7	1	3	5	5	5	5	3	3	3	3	5	1	3	3	3	0	0
503	39	6	0	2	1	0	9	1	1	1	2	1	1	5	5	4	4	5	3	3	4	1	1	3	0	0
504	41	8	1	3	1	1	3	3	5	1	3	2	2	4	2	2	2	2	5	5	1	2	2	2	1	0
505	43	8	1	4	2	0	9	1	4	0	4	4	5	4	3	3	3	4	4	5	1	3	3	4	0	1
506	27	5	0	1	1	1	3	1	0	1	2	5	4	3	3	1	1	1	3	5	1	1	4	4	1	1
507	32	8	1	3	1	1	9	1	5	1	4	2	4	4	2	4	4	4	5	5	1	4	4	4	1	0
508	37	8	1	2	2	1	1	1	5	1	3	2	4	4	4	4	4	2	4	5	2	2	4	2	2	2
509	52	8	1	4	2	1	9	1	6	1	3	5	5	5	0	3	2	2	2	5	1	2	2	2	0	0
510	51	8	1	3	1	1	9	1	6	1	3	1	2	4	3	4	3	4	4	5	6	4	4	3	2	1
511	27	8	1	3	2	0	3	1	5	1	3	4	4	4	4	4	4	4	4	4	4	4	4	3	0	1
512	39	8	1	3	1	1	1	1	5	1	4	2	2	4	2	4	4	3	2	5	1	2	5	2	2	2
513	49	8	0	3	1	1	9	1	5	1	4	0	0	0	0	4	0	0	0	5	1	5	5	3	0	0
514	34	8	1	3	2	1	9	1	4	1	2	5	5	5	4	1	2	1	1	5	4	2	2	2	1	1
515	38	8	1	3	2	1	1	1	4	1	3	4	5	4	3	2	2	2	4	4	2	4	5	1	1	1
516	38	8	1	4	1	1	9	1	7	1	3	3	5	5	5	3	3	3	2	5	1	2	2	2	0	0
517	48	8	0	3	2	1	9	1	3	1	4	2	4	4	4	3	4	2	5	0	1	5	5	4	1	1
518	28	8	1	2	1	1	1	1	2	1	3	5	5	4	5	2	2	2	2	5	1	1	4	2	2	2
519	42	8	1	3	2	1	9	1	2	0	1	5	5	5	5	1	1	1	1	5	5	1	1	1	2	2
520	38	8	0	3	1	1	3	1	6	1	4	1	4	2	2	3	3	5	2	5	1	5	5	3	1	0
521	33	8	0	3	1	0	9	1	6	0	2	4	5	6	5	2	2	2	0	5	1	1	3	3	0	0
522	53	8	0	3	2	1	4	1	5	1	3	4	4	5	4	2	2	2	2	3	3	2	2	3	1	0
523	28	7	1	2	2	0	3	1	2	1	2	0	5	0	4	0	2	2	0	5	4	1	2	3	1	1
524	41	8	0	3	1	1	3	1	5	1	4	4	5	4	4	4	4	4	5	5	1	5	4	2	1	0
525	33	8	1	2	2	1	3	1	7	0	4	3	5	3	3	3	3	3	3	3	3	3	3	3	1	0
526	37	8	1	4	2	1	1	1	5	1	4	1	4	2	4	4	4	4	1	4	4	2	2	2	2	1
527	43	8	1	3	1	1	2	1	4	1	3	4	5	5	5	2	2	2	2	5	1	2	2	1	1	1
528	24	7	0	2	1	1	3	1	11	0	1	5	5	5	5	1	1	1	3	5	1	1	3	3	1	0
529	30	6	1	2	1	1	3	2	6	1	3	4	4	2	4	2	2	2	2	5	1	2	0	2	1	1
530	39	8	0	3	1	1	3	1	5	1	3	4	4	4	5	4	2	2	4	5	1	4	4	4	1	1
531	39	8	0	3	2	0	5	1	3	0	2	0	0	0	0	0	0	0	0	0	0	0	0	3	0	0
532	34	7	0	2	1	0	3	1	2	1	2	5	2	5	5	2	1	3	2	0	1	4	3	3	0	0
533	50	7	1	3	2	0	9	1	0	1	1	5	5	5	5	1	1	1	0	1	5	1	1	3	1	0
534	45	8	1	4	2	1	1	1	6	1	3	2	5	4	4	2	2	4	2	5	3	4	4	1	2	2
535	31	8	0	2	2	1	4	1	6	1	3	4	5	5	5	2	2	3	2	5	1	3	0	4	1	0
536	36	8	1	4	1	1	9	1	4	1	4	2	5	5	2	4	4	5	4	5	1	2	4	3	1	0
537	37	8	1	3	2	1	9	1	3	1	1	5	5	5	5	1	1	1	1	3	3	1	1	3	1	1
538	24	8	1	2	2	0	3	1	5	1	2	4	5	5	5	1	1	1	3	5	4	1	1	1	1	0
539	33	8	1	3	1	1	3	1	4	1	3	4	5	5	4	3	4	4	5	5	2	4	4	2	1	1
540	32	6	0	3	2	1	3	1	4	1	3	2	4	4	5	2	2	2	2	5	1	4	4	2	1	1
541	32	7	1	2	1	1	3	1	11	1	2	5	5	5	5	1	1	1	4	5	4	4	3	3	1	0
542	35	8	1	4	1	1	9	1	11	1	4	3	4	2	3	5	4	3	3	5	1	4	4	5	1	0
543	34	6	1	2	1	1	5	1	5	1	4	4	4	4	3	3	3	4	3	5	1	3	4	3	1	1
544	26	6	1	2	2	1	9	1	5	1	3	4	5	4	2	2	2	4	2	5	1	2	2	4	1	0
545	38	8	0	3	1	1	9	1	4	1	1	4	5	5	5	1	1	1	0	4	3	1	1	3	0	1
546	31	8	1	3	1	1	3	1	10	1	3	4	5	5	5	4	4	4	5	4	5	4	5	3	1	0
547	50	8	0	3	1	1	1	1	5	1	4	5	4	2	2	5	5	5	5	5	1	4	4	4	2	1
548	34	8	1	3	2	0	9	1	0	1	1	5	5	5	5	1	1	1	1	1	5	1	1	1	1	0
549	54	8	1	3	1	1	9	1	8	0	1	5	5	5	5	1	1	1	1	5	1	1	1	1	0	0
550	39	7	0	3	2	1	9	1	6	1	2	4	5	5	5	2	1	1	2	5	1	1	1	3	1	0
551	34	8	0	3	2	1	2	1	4	1	2	5	5	5	4	4	4	2	4	5	1	1	1	3	1	0
552	26	8	1	2	1	1	9	1	6	1	3	4	5	5	5	1	1	1	1	5	1	1	1	3	1	0
553	28	8	1	2	1	1	3	1	5	1	4	4	2	3	3	3	4	4	4	5	1	2	2	2	1	0
554	25	8	1	2	2	0	9	1	3	1	3	5	5	5	5	2	2	2	1	5	1	1	2	3	1	0
555	36	8	0	4	1	1	1	1	2	1	3	4	5	5	4	4	4	4	4	4	1	4	3	3	1	0
556	29	8	0	2	2	0	9	1	2	1	4	5	5	5	5	2	2	2	2	5	1	0	0	3	0	0
557	52	8	1	3	1	1	9	1	3	1	2	5	5	5	4	2	2	2	0	5	1	1	1	3	1	0
558	33	8	0	3	2	1	9	1	5	1	4	3	2	2	2	3	0	0	3	5	1	3	3	3	1	1
559	35	8	1	3	1	1	9	1	3	1	2	5	5	5	5	2	1	1	1	5	1	4	4	3	1	1
560	43	8	1	3	1	1	6	3	3	1	3	2	4	4	4	2	2	4	4	5	1	4	4	1	1	1
561	32	8	1	4	1	0	9	1	3	1	3	5	4	5	0	2	4	4	2	5	2	0	0	3	1	1
562	36	6	1	2	2	1	9	1	2	0	3	1	1	1	1	2	4	5	5	5	1	1	3	3	1	0
563	48	8	0	3	2	1	3	1	3	0	4	2	4	4	4	4	2	5	4	5	1	4	0	3	1	0
564	39	8	1	4	1	1	1	1	3	1	3	2	4	4	4	2	1	1	1	5	1	1	2	2	2	2
565	36	8	0	4	2	1	9	1	5	1	2	4	5	5	4	4	4	2	2	5	1	0	0	3	0	0
566	65	8	1	4	1	0	9	2	3	1	3	4	5	5	5	4	4	4	4	5	1	4	0	1	1	1
567	33	8	1	3	2	1	3	1	6	1	3	3	5	5	3	3	3	3	3	4	3	2	2	4	1	1
568	27	7	1	2	2	1	1	1	5	1	2	5	5	5	5	2	2	1	2	4	2	1	2	1	2	1
569	41	8	1	4	2	1	1	1	3	1	2	4	5	4	4	2	1	2	1	5	1	1	2	3	1	2
570	32	8	1	3	2	0	9	1	0	1	1	5	4	4	4	1	2	2	4	5	1	1	1	3	2	1
571	26	8	0	2	2	0	3	1	5	1	1	4	5	5	5	1	1	1	5	4	4	1	1	3	0	0
572	33	7	1	3	2	0	8	1	3	0	3	5	5	5	5	2	2	5	2	5	1	1	1	4	0	0
573	31	8	0	3	1	0	9	1	6	0	2	4	4	5	4	1	2	3	0	5	1	2	2	3	0	0
574	32	8	0	3	1	1	9	1	4	1	4	4	4	4	4	3	3	2	5	5	1	3	0	3	1	0
575	35	8	0	3	1	1	5	1	5	1	5	5	6	4	5	1	2	2	4	4	2	1	1	3	1	1
576	30	8	0	3	2	1	5	1	5	1	3	4	5	5	4	4	4	4	4	5	1	1	5	1	1	0
577	52	8	1	3	2	1	9	1	11	1	1	5	5	5	5	1	1	1	1	0	5	1	1	3	1	0
578	54	8	1	3	1	1	9	1	11	1	2	1	5	5	5	1	1	5	4	5	5	1	0	1	1	1
579	36	8	0	3	1	1	3	1	3	0	1	0	0	0	0	0	0	0	0	3	3	0	0	3	0	0
580	34	8	1	3	2	1	3	1	7	1	3	3	5	5	4	2	2	4	3	4	2	2	2	3	1	2
581	28	6	1	2	1	1	3	1	11	1	2	4	5	5	5	2	1	4	3	3	5	1	1	3	1	0
582	42	8	1	4	1	1	9	1	5	1	2	5	5	5	3	2	2	5	2	5	1	2	2	3	1	2
583	35	8	0	2	1	1	1	1	10	1	5	5	5	5	1	5	5	5	5	5	1	5	5	5	2	2
584	50	8	0	4	1	1	9	1	5	1	4	4	4	5	5	5	4	4	0	5	1	5	0	3	0	0
585	36	8	1	2	1	1	9	1	10	1	3	4	4	4	3	2	2	2	0	5	1	4	0	2	0	0
586	31	8	1	2	2	1	3	1	3	1	1	5	5	5	5	1	2	1	1	5	5	2	1	2	1	1

## Sheet: Dairy supply chain
Participants	Age	Education	Pet owner	Income	Gender	Contact with farm animals	Field of study	Local of residence	Consumption of animal products	Awareness about animal welfare	Opinion about actual conditions of FAW in the supply chain	PERC 1	PERC 2	PERC 3	PERC 4	PERC 5	PERC 6	PERC 7	PERC 8	PERC 9	PERCEPCOES 10	Comparison among national and international farm animal production	Knowledge about the supply chain	Knowledge about the animal welfare regulations
1	37	8	1	2	2	1	3	1	1	1	1	5	5	5	5	1	1	2	3	2	5	3	1	1
2	18	5	1	1	2	1	3	1	0	0	3	4	4	3	3	3	3	3	3	1	5	3	1	1
3	36	6	1	1	2	0	3	1	11	0	4	1	5	2	2	2	2	2	4	5	1	3	0	0
4	24	5	1	2	1	1	1	3	6	1	4	2	2	2	4	4	4	4	5	5	1	4	1	1
5	19	5	0	1	2	1	4	1	11	1	4	2	2	3	4	3	4	4	5	5	1	4	1	1
6	19	5	1	1	2	1	1	1	11	1	4	2	2	3	4	3	3	2	4	5	1	4	1	1
7	24	5	1	1	2	1	3	1	7	1	3	4	5	5	5	3	4	4	5	5	3	3	0	0
8	29	5	0	1	2	1	3	1	7	0	3	3	2	2	2	4	4	4	5	5	1	2	1	1
9	27	5	1	2	1	1	3	3	6	1	4	1	3	4	4	4	4	4	5	5	1	3	0	1
10	23	5	1	1	2	1	1	3	11	1	4	4	5	4	4	2	2	2	4	5	1	1	1	1
11	36	5	0	1	2	1	3	1	6	0	3	4	3	5	4	4	4	4	3	1	1	3	0	0
12	33	5	1	1	2	1	1	1	2	1	3	5	5	5	5	4	2	2	1	4	2	1	2	2
13	23	5	1	1	2	1	1	1	7	1	3	4	4	4	4	4	4	4	4	5	1	2	1	1
14	47	8	0	3	1	1	3	3	11	1	3	2	2	4	2	4	2	4	5	3	1	2	1	0
15	67	8	0	4	1	1	1	1	11	1	3	2	4	5	4	4	4	4	4	5	1	1	1	1
16	19	5	0	1	1	1	1	2	5	1	2	2	4	5	3	2	2	2	5	5	2	2	2	2
17	23	5	1	1	2	1	1	1	3	1	3	3	5	4	5	2	1	3	4	3	1	2	2	1
18	19	5	1	1	2	1	1	1	1	1	2	2	5	5	5	2	2	2	2	5	1	2	2	1
19	19	5	1	1	1	1	1	1	2	1	3	3	5	1	5	1	3	1	5	5	1	3	1	1
20	19	5	1	1	1	1	1	3	5	1	3	3	3	4	4	2	2	4	5	5	3	2	2	1
21	42	8	1	3	1	1	1	3	11	1	2	3	4	5	5	2	2	2	5	5	1	3	2	2
22	42	8	0	4	2	1	9	1	1	1	2	2	4	4	4	2	2	3	5	4	1	3	1	1
23	36	8	0	4	1	1	1	1	3	1	3	4	5	5	4	3	2	3	5	5	1	1	2	1
24	43	7	1	1	1	1	1	1	7	1	3	2	5	5	4	1	1	5	3	4	2	3	0	1
25	35	8	1	4	1	1	6	1	0	1	3	3	2	4	4	2	2	4	5	5	1	3	1	0
26	22	5	1	1	2	1	1	1	2	1	3	4	4	3	4	2	2	2	4	5	1	1	2	1
27	64	8	0	4	2	0	9	1	4	1	2	5	4	4	5	2	2	2	2	3	2	4	1	1
28	19	4	0	1	2	1	1	1	0	1	3	3	4	3	2	3	3	3	3	5	1	3	1	0
29	34	8	1	3	2	1	9	1	8	1	3	4	4	4	4	2	4	4	4	5	1	4	1	0
30	35	8	1	3	2	0	2	1	11	1	2	5	5	5	5	1	1	1	2	5	1	3	0	0
31	20	5	1	2	2	1	1	1	6	1	4	3	4	4	2	2	4	4	4	4	1	3	1	1
32	23	5	1	1	2	0	1	1	1	1	4	1	4	4	1	4	4	4	3	1	5	4	1	1
33	18	5	1	2	2	0	1	1	3	1	3	4	4	4	2	2	2	2	3	4	1	1	1	1
34	24	5	1	2	2	1	1	1	11	1	3	4	2	4	3	3	4	4	5	4	1	4	1	2
35	22	5	1	2	2	1	1	1	5	1	3	4	4	5	4	3	3	4	3	2	5	2	2	2
36	27	5	1	1	2	1	1	1	2	1	1	5	5	5	5	1	1	1	1	2	5	1	2	2
37	27	5	1	1	2	1	1	1	1	1	1	5	5	5	5	2	1	2	4	2	3	2	2	1
38	20	5	1	1	2	1	1	1	11	1	4	2	5	1	4	4	4	4	5	5	1	3	1	0
39	19	5	1	1	2	1	1	1	4	1	3	2	2	4	4	2	2	3	2	5	2	1	1	1
40	22	5	1	2	2	1	1	1	7	1	2	4	2	1	2	2	2	4	4	5	1	3	1	0
41	24	5	1	2	2	1	1	2	0	1	1	4	5	5	5	1	1	1	5	1	5	3	1	2
42	21	5	1	1	2	1	1	1	10	1	3	4	3	4	4	2	2	4	1	5	3	1	1	2
43	18	5	1	4	3	1	3	1	0	1	3	4	3	3	2	2	3	4	4	5	3	4	0	0
44	23	5	1	3	2	1	1	1	5	1	2	4	5	5	5	1	1	1	4	4	4	2	2	1
45	27	8	1	2	2	1	1	1	1	1	2	2	2	2	4	2	2	2	5	5	1	2	2	2
46	18	5	1	4	2	1	1	1	11	1	2	4	5	2	5	2	2	2	2	4	3	3	1	2
47	18	5	1	4	2	0	3	1	5	0	3	5	5	5	5	1	1	2	3	3	2	2	1	1
48	18	5	0	4	2	1	4	1	7	1	2	4	4	4	4	3	2	2	3	5	1	3	0	0
49	25	5	1	2	2	1	1	1	9	1	2	2	4	5	3	3	3	3	4	5	1	3	0	1
50	21	5	1	1	2	0	1	1	1	1	3	4	4	5	3	2	2	4	3	5	3	2	1	1
51	22	5	1	1	2	1	1	1	5	1	2	4	3	2	4	2	3	4	4	4	1	2	1	2
52	26	6	1	1	2	1	3	1	5	1	2	4	5	5	4	1	2	2	2	2	5	4	1	2
53	22	5	1	1	2	1	1	1	6	1	3	5	4	5	3	3	3	3	2	4	3	3	1	1
54	23	5	1	1	2	1	1	1	1	1	4	2	4	4	2	4	4	3	5	5	1	3	1	1
55	20	5	1	2	2	1	1	1	11	1	3	5	5	1	5	1	1	1	1	2	4	3	1	1
56	18	5	1	4	1	1	1	1	0	1	2	5	5	4	4	2	1	1	3	5	1	3	2	2
57	27	8	1	1	2	1	1	1	3	1	3	4	4	4	4	2	2	2	2	3	3	3	1	1
58	19	5	1	3	2	0	1	1	7	1	3	2	4	5	2	2	4	1	1	5	1	2	1	0
59	21	5	1	1	2	1	1	1	5	1	2	2	5	5	5	1	5	1	1	5	4	4	2	1
60	18	5	0	3	2	1	1	1	2	1	3	4	4	5	4	1	2	5	4	5	3	1	2	2
61	19	4	1	2	2	0	1	1	0	1	3	5	5	5	5	2	3	3	4	2	2	2	1	1
62	26	6	1	3	2	1	1	1	1	1	3	4	5	5	4	2	2	3	2	3	5	2	1	1
63	19	5	1	2	2	1	1	3	6	1	2	5	5	5	5	2	1	1	2	5	1	3	2	1
64	26	5	1	1	1	1	1	3	4	1	4	4	4	5	4	2	2	4	3	5	1	2	1	1
65	19	5	1	4	2	0	1	1	2	1	1	5	4	5	5	1	1	1	3	4	5	3	1	2
66	20	5	1	1	2	1	1	1	3	1	3	4	4	5	3	4	4	3	2	5	2	3	1	1
67	27	7	0	2	2	0	9	1	0	0	3	4	4	5	4	2	3	3	5	4	2	1	0	0
68	30	8	1	1	1	1	1	1	2	1	3	4	4	4	4	3	2	2	1	5	3	2	2	1
69	55	8	0	3	2	1	9	1	11	1	3	2	3	4	4	2	2	3	3	5	1	3	1	0
70	23	6	1	1	1	1	1	1	1	1	3	5	5	2	2	4	4	5	4	4	1	1	1	1
71	45	8	0	4	1	1	6	1	7	1	2	5	5	5	5	1	1	4	1	4	4	2	1	0
72	47	8	1	3	2	1	9	1	1	1	2	4	5	5	4	2	2	2	2	2	2	2	1	1
73	25	8	0	2	1	1	3	1	4	1	2	3	2	4	4	2	1	3	3	5	1	2	1	0
74	52	8	0	4	2	0	9	1	11	1	4	5	5	5	5	2	2	2	1	5	3	3	1	1
75	42	8	0	3	2	1	9	1	0	1	3	4	4	4	4	2	2	4	2	4	3	1	1	1
76	36	8	1	3	1	1	5	3	11	1	3	5	5	5	5	5	3	5	5	5	1	3	2	0
77	24	7	0	1	2	0	1	1	3	1	3	5	5	5	4	2	2	2	2	4	1	3	0	1
78	55	8	1	3	2	1	1	1	11	1	3	5	4	4	4	2	2	2	1	5	1	2	1	0
79	27	7	1	1	1	1	6	3	1	0	3	4	5	5	5	1	1	1	4	4	2	4	1	1
80	27	7	1	1	2	0	6	1	5	1	2	2	5	5	4	2	1	1	3	5	2	3	1	1
81	27	7	0	1	1	1	6	1	4	1	3	5	5	5	4	3	2	2	2	4	3	3	1	1
82	61	8	1	4	2	0	9	1	0	1	2	5	5	5	5	1	5	5	3	2	3	3	0	0
83	22	7	0	1	1	0	4	1	0	1	3	2	4	2	2	2	2	2	1	5	1	3	0	0
84	30	8	0	1	2	1	6	1	7	1	2	2	4	5	4	3	2	2	2	5	3	3	0	1
85	44	8	1	3	2	1	9	1	3	1	1	5	5	5	5	1	1	1	3	2	5	2	0	0
86	41	8	1	3	1	1	9	1	3	1	1	4	4	5	4	2	2	4	4	4	2	1	1	0
87	38	8	0	2	1	1	9	1	5	1	2	4	4	4	4	2	2	2	4	5	1	3	1	0
88	22	7	0	1	2	1	6	1	4	1	2	5	5	5	5	2	1	1	1	4	3	3	1	1
89	41	8	1	3	2	1	1	1	4	1	3	4	5	5	4	2	2	4	5	4	1	5	1	1
90	42	8	1	4	2	1	1	1	7	1	3	4	5	5	4	3	3	3	4	5	1	3	1	2
91	52	7	0	3	1	1	1	3	7	1	3	4	5	5	4	1	2	5	4	5	1	1	1	1
92	49	8	1	3	2	1	1	1	1	1	4	3	5	4	4	4	4	4	3	5	1	4	2	2
93	61	8	1	3	1	1	9	1	4	1	3	4	2	4	4	2	2	4	3	4	1	3	0	1
94	35	8	0	3	1	1	1	1	7	1	3	2	4	5	2	2	2	3	2	4	1	3	1	1
95	51	8	1	4	1	1	1	1	7	1	3	4	4	3	4	3	5	3	5	5	1	3	0	0
96	40	8	0	3	2	1	9	1	2	1	1	5	5	5	5	1	1	1	1	2	5	3	1	0
97	40	7	0	2	1	1	9	1	7	0	3	1	5	5	4	4	4	5	4	5	1	3	1	0
98	40	7	0	3	2	0	4	1	0	0	3	3	3	3	3	3	3	3	3	1	3	3	0	0
99	36	7	0	2	1	0	9	1	7	0	2	5	5	5	5	1	1	1	1	5	1	1	0	0
100	66	8	1	4	1	1	1	1	7	1	3	4	5	4	4	2	3	3	3	4	1	2	1	0
101	65	8	0	4	1	1	9	1	5	1	2	3	5	5	5	2	2	3	5	5	1	3	1	0
102	35	8	0	3	1	1	9	1	11	0	3	2	5	5	4	2	2	5	1	4	1	3	0	0
103	55	8	1	4	2	1	9	1	11	1	3	4	4	4	4	2	3	2	2	3	2	3	0	0
104	59	8	0	3	1	0	9	1	7	0	4	2	2	2	2	4	4	4	4	4	1	3	0	0
105	49	8	1	4	2	0	9	1	0	1	1	4	4	2	1	5	5	5	5	5	1	4	1	0
106	55	8	0	4	2	1	2	1	7	1	3	3	3	3	3	3	3	3	3	5	1	3	0	0
107	26	8	1	1	2	1	9	1	5	1	3	4	5	5	4	3	3	4	3	5	1	3	1	1
108	44	8	1	4	2	1	1	1	3	1	2	4	4	5	5	1	2	4	2	4	4	1	1	1
109	45	8	0	3	2	1	5	1	2	1	3	4	5	5	2	3	3	4	5	3	1	1	1	0
110	30	8	1	3	1	1	9	1	11	1	3	4	4	4	3	3	2	2	4	5	1	3	1	1
111	25	7	1	1	1	0	5	1	5	0	2	3	4	4	4	2	2	3	2	4	2	3	0	0
112	31	8	0	2	1	1	9	1	5	1	3	5	5	5	5	2	1	1	2	4	1	1	0	0
113	56	8	0	3	2	0	9	1	3	0	3	4	4	4	4	2	2	3	3	5	1	3	0	0
114	36	8	1	3	1	1	9	1	1	1	3	4	4	4	5	3	3	5	3	5	1	1	1	2
115	51	8	1	3	2	0	9	1	0	1	3	5	5	5	4	2	2	5	2	4	1	4	0	0
116	42	8	0	2	2	1	5	1	0	0	2	4	5	5	4	1	2	4	1	5	2	4	1	1
117	26	7	1	1	1	1	1	1	3	1	3	4	2	2	2	3	3	2	4	5	1	1	1	2
118	39	8	1	3	1	1	1	1	2	1	2	3	4	4	3	2	1	2	5	4	1	1	2	2
119	27	7	0	1	1	0	5	1	11	1	4	4	4	4	4	2	2	4	3	5	1	3	0	0
120	49	8	0	4	1	1	9	1	4	1	3	4	2	2	3	2	3	4	5	5	1	1	1	1
121	23	7	0	1	2	0	4	1	11	0	3	4	3	4	3	2	2	3	3	4	1	3	0	0
122	50	8	0	4	1	1	9	1	0	0	3	3	3	3	3	4	4	3	2	4	3	3	1	1
123	25	7	1	1	1	0	5	1	7	0	3	3	3	3	3	3	3	3	3	5	3	3	0	0
124	29	8	1	3	1	0	9	1	3	1	2	2	5	5	5	1	1	1	2	5	1	3	0	0
125	34	7	1	1	2	1	6	1	8	1	2	5	4	5	5	4	4	2	2	5	2	1	1	1
126	51	8	1	4	2	0	9	1	1	1	3	4	4	4	4	2	2	5	5	5	1	3	0	0
127	39	8	0	3	1	1	1	3	3	1	3	3	2	2	2	2	1	4	5	5	5	1	2	2
128	72	8	0	4	1	1	1	1	6	1	3	5	4	4	5	4	4	4	4	5	3	1	2	1
129	35	8	0	3	1	1	9	1	7	1	3	3	5	5	5	2	2	2	5	5	1	3	1	0
130	32	8	0	3	1	1	9	3	1	1	1	4	4	4	3	2	2	4	4	5	1	3	1	0
131	46	8	0	4	2	1	9	1	4	1	2	3	5	5	5	1	1	2	2	3	1	2	1	1
132	25	5	0	1	2	0	3	1	1	1	2	4	4	4	4	2	2	2	2	2	2	3	0	0
133	24	4	0	1	2	0	3	1	1	1	3	3	4	4	1	2	4	2	4	4	1	3	0	0
134	23	5	0	1	2	0	3	1	0	1	1	2	2	2	2	1	1	2	2	1	5	1	1	0
135	19	5	1	2	2	0	6	1	11	0	3	4	5	5	4	3	3	2	2	5	1	3	0	0
136	20	5	1	2	2	1	6	1	1	1	3	4	4	4	4	2	2	2	3	5	1	3	1	0
137	22	5	1	1	2	1	2	1	10	1	3	5	5	5	5	2	1	2	2	4	1	3	0	0
138	57	8	0	3	1	1	9	1	5	0	2	4	4	4	4	2	2	3	3	5	1	1	0	0
139	28	5	0	1	1	0	5	1	11	0	3	4	5	5	5	3	3	4	3	5	1	3	0	0
140	31	5	0	1	2	0	5	1	1	1	2	5	4	5	5	2	2	3	3	4	3	3	1	1
141	43	8	1	3	1	1	1	1	0	1	3	4	4	4	4	2	2	3	3	5	1	3	0	1
142	29	8	0	3	2	1	2	1	4	1	3	4	5	5	4	4	4	2	4	4	2	2	0	0
143	46	5	1	1	1	1	6	1	5	1	3	3	5	5	5	3	3	5	5	5	1	2	1	1
144	21	5	1	1	2	1	6	1	1	1	1	1	5	5	5	1	1	1	1	1	5	1	1	1
145	44	6	0	1	2	1	6	1	3	1	3	4	4	4	4	4	2	4	2	4	1	1	1	0
146	22	5	1	1	2	1	6	1	4	0	2	5	5	5	5	2	1	1	2	5	1	3	1	0
147	17	5	1	1	1	0	7	1	3	1	3	2	3	1	1	4	4	4	5	3	1	3	1	1
148	23	5	1	1	2	0	6	1	3	1	3	4	5	5	4	2	1	2	1	5	5	2	0	0
149	23	5	1	1	1	0	6	1	1	1	1	5	5	4	5	1	2	1	1	4	4	4	2	0
150	28	6	1	1	2	1	6	1	1	1	1	5	5	5	5	1	1	2	3	5	1	1	1	1
151	19	5	1	1	2	1	6	1	7	0	1	5	5	5	5	2	2	4	4	4	1	3	1	0
152	31	6	1	1	1	1	3	1	7	1	3	4	5	5	4	3	2	2	2	5	1	3	1	1
153	33	5	0	1	2	1	5	1	10	1	3	4	5	5	5	2	1	4	3	5	1	3	0	0
154	42	8	0	3	1	1	9	1	1	1	3	4	5	5	4	3	2	2	4	5	2	2	1	1
155	27	5	0	1	1	1	6	1	7	0	1	5	5	5	5	1	1	1	3	5	3	3	0	0
156	27	5	1	1	1	1	6	1	5	1	3	4	5	5	4	4	4	4	5	5	1	2	1	1
157	36	8	0	4	2	1	9	1	3	1	3	5	4	5	4	4	4	4	3	4	1	2	1	1
158	22	6	0	1	1	0	6	1	3	1	3	1	3	1	1	5	5	5	4	3	4	3	1	0
159	51	8	1	3	2	0	9	3	7	1	2	2	4	4	4	2	2	5	3	4	1	3	0	0
160	37	8	1	3	2	1	9	1	11	1	2	4	5	5	5	2	2	1	1	4	4	3	1	0
161	39	8	0	4	1	1	9	1	3	1	3	4	4	4	4	2	2	3	3	4	1	3	0	0
162	26	5	1	1	2	1	2	1	0	1	1	5	5	5	5	1	1	1	1	1	5	1	2	2
163	20	5	0	1	2	1	5	1	2	1	2	4	4	4	4	2	2	4	2	4	2	3	1	0
164	28	7	1	1	1	1	5	2	11	0	3	4	4	5	5	4	4	5	4	4	1	3	1	0
165	19	4	0	2	1	1	5	1	0	1	3	3	4	4	4	2	2	2	3	5	1	2	0	0
166	20	5	1	1	1	1	5	3	1	0	3	4	3	1	4	2	4	5	5	5	1	1	1	1
167	21	5	0	1	2	1	5	1	5	0	3	3	2	4	4	2	2	3	5	5	1	3	0	0
168	21	5	0	1	1	0	5	2	0	0	4	4	4	4	3	4	4	4	4	5	1	3	0	1
169	27	8	0	4	1	1	9	1	5	0	3	4	5	5	4	3	3	4	5	5	1	3	1	0
170	24	5	1	1	2	0	2	1	2	1	1	5	5	5	5	2	1	2	3	4	4	3	1	0
171	31	8	0	2	2	0	9	1	7	1	1	1	5	5	5	1	1	1	2	5	5	1	0	0
172	36	8	1	3	2	0	9	1	11	1	1	4	5	5	5	1	2	4	4	4	2	1	0	1
173	43	8	1	3	2	0	9	1	0	1	1	1	5	4	4	1	1	1	1	1	2	1	1	0
174	28	5	0	1	2	0	2	1	4	1	2	3	5	5	5	1	1	2	1	5	1	3	0	0
175	29	5	0	1	2	0	2	1	3	1	3	4	5	4	4	2	2	2	3	5	1	3	1	0
176	18	5	1	1	2	1	2	2	5	1	2	4	5	2	4	1	1	4	4	4	4	4	1	0
177	20	5	1	3	2	1	2	1	8	0	3	5	5	5	5	1	1	1	4	5	4	3	1	0
178	19	5	0	3	2	1	2	1	3	0	3	2	5	3	4	2	3	3	3	5	1	4	0	0
179	57	8	0	3	2	1	9	1	8	0	3	3	4	3	4	2	2	3	3	4	1	1	0	0
180	41	8	1	3	2	1	9	1	2	1	1	5	5	5	5	2	1	2	3	2	1	1	0	0
181	52	8	0	4	1	0	9	1	5	1	1	4	5	5	5	1	1	1	2	4	1	3	1	0
182	23	5	0	2	2	0	2	1	7	1	3	3	4	4	3	2	2	3	3	5	1	3	0	0
183	28	5	0	2	2	1	2	1	2	0	2	4	5	5	4	2	2	2	3	5	1	3	0	0
184	21	5	1	1	1	0	2	1	2	0	3	3	3	3	3	3	3	4	4	5	2	3	0	0
185	28	5	0	1	2	1	2	1	5	1	2	2	4	5	3	2	2	4	3	5	2	3	1	0
186	20	5	0	1	2	1	2	1	2	1	3	4	4	3	5	2	1	2	5	5	1	1	1	0
187	43	8	0	3	1	0	9	1	2	1	3	2	3	4	3	3	2	2	4	4	1	3	1	1
188	65	8	0	4	2	1	4	1	7	0	3	3	2	2	2	2	2	2	2	5	1	3	0	0
189	29	5	0	1	2	1	2	1	11	1	2	2	2	2	4	2	2	3	4	4	2	3	1	1
190	25	6	1	1	2	1	3	1	11	0	2	5	5	5	4	2	1	2	4	5	1	3	1	0
191	18	4	1	2	2	0	2	1	7	1	3	4	4	3	4	3	3	3	5	5	1	3	1	0
192	19	5	0	2	2	1	2	1	2	0	2	5	4	5	4	1	2	2	2	1	1	3	0	0
193	28	7	1	3	2	0	9	1	11	1	1	5	5	5	5	1	1	1	1	5	1	1	1	1
194	20	5	0	1	2	1	2	1	6	1	2	5	5	5	5	1	4	3	4	5	1	3	0	0
195	30	8	0	3	1	1	9	1	10	1	2	5	5	5	5	2	2	2	3	5	1	3	0	0
196	24	7	1	3	2	0	2	1	11	1	2	5	4	5	4	2	1	2	3	5	1	2	1	2
197	22	5	1	1	1	1	2	1	8	1	3	4	4	5	3	2	2	2	4	5	1	3	1	1
198	17	5	1	1	1	0	5	1	7	1	4	4	4	5	4	4	2	4	5	5	1	3	0	0
199	23	5	1	1	1	0	5	1	3	0	2	5	5	5	5	2	3	4	2	5	2	3	1	0
200	28	5	0	1	2	1	2	1	11	1	2	5	5	5	5	1	1	1	1	5	1	1	1	0
201	27	7	0	2	1	1	9	1	4	1	2	4	5	5	5	2	2	2	3	5	1	3	1	1
202	23	6	1	2	2	0	2	1	11	1	3	3	4	4	4	2	2	4	3	5	1	3	0	0
203	22	5	1	2	2	1	2	1	11	1	2	5	5	5	5	2	2	2	1	5	1	2	1	1
204	38	8	1	4	1	1	1	1	3	1	3	1	4	2	2	2	2	4	5	5	1	2	2	1
205	38	8	0	3	2	1	9	1	7	1	2	5	5	5	5	1	1	1	3	5	1	3	0	0
206	23	5	1	1	2	1	2	1	7	1	2	5	5	5	5	1	1	1	3	5	3	3	1	0
207	24	5	1	1	2	0	2	1	7	1	2	4	4	4	4	2	2	3	3	5	1	1	1	0
208	80	8	0	4	2	1	9	1	0	1	4	4	4	5	4	5	5	5	5	5	2	4	1	1
209	27	6	0	2	1	1	9	1	5	1	2	4	5	5	4	2	2	2	3	5	1	3	1	0
210	24	7	1	1	1	1	3	1	1	1	1	5	5	4	5	1	1	2	3	4	5	3	1	0
211	29	8	1	3	1	1	9	1	3	1	1	5	5	5	5	1	1	1	1	2	4	1	1	2
212	30	8	1	2	1	1	9	1	5	1	1	5	5	5	5	1	1	1	1	5	3	2	0	0
213	27	7	0	1	1	1	5	1	2	1	4	4	2	4	3	4	2	3	4	4	1	3	0	0
214	35	8	1	2	2	0	3	1	0	0	5	4	4	4	4	2	4	4	4	5	2	1	0	0
215	27	8	1	2	2	1	9	1	3	0	2	1	4	4	4	2	2	2	2	4	1	2	1	0
216	29	7	0	2	1	1	5	1	3	0	2	5	4	3	5	1	1	1	3	5	1	1	1	0
217	28	8	1	3	1	1	2	1	4	1	3	5	5	5	4	3	3	3	5	5	1	2	1	0
218	34	6	0	1	1	0	5	1	1	0	3	4	5	4	2	3	3	3	3	5	1	3	0	0
219	23	5	1	2	2	1	2	1	5	1	2	4	4	4	3	2	2	3	3	5	1	3	1	0
220	33	8	1	3	1	1	9	1	7	0	4	5	5	2	2	3	3	5	3	5	1	4	1	0
221	39	7	1	1	2	1	3	1	1	0	2	2	5	4	4	2	1	4	3	5	1	1	0	0
222	28	8	1	2	2	0	9	1	1	1	2	4	5	5	5	1	1	2	3	3	4	3	1	1
223	28	7	1	1	2	0	9	1	2	0	3	4	4	4	4	2	2	3	3	4	2	3	1	1
224	39	8	1	4	1	1	2	1	5	1	5	2	2	4	2	5	5	5	3	5	1	2	1	0
225	31	8	1	3	1	1	9	1	2	1	3	5	5	4	4	2	2	2	5	4	1	3	1	1
226	25	7	0	1	2	1	3	1	2	1	1	4	4	4	4	2	4	4	1	5	1	3	1	0
227	26	7	1	1	2	1	2	1	0	1	1	5	5	2	4	2	1	4	2	2	3	2	1	1
228	58	7	1	2	1	0	5	1	3	0	3	4	4	5	4	2	2	3	2	5	1	2	0	0
229	21	5	1	1	1	0	5	1	0	1	4	5	5	4	4	2	2	3	2	5	1	2	0	0
230	50	8	0	3	1	1	5	3	1	1	1	1	5	5	5	2	1	5	2	4	1	1	1	1
231	29	5	0	1	1	1	5	1	1	1	2	1	5	4	3	4	2	5	2	5	1	3	1	0
232	53	8	1	4	2	1	1	1	3	1	3	2	2	4	4	2	2	4	3	5	1	2	1	0
233	26	8	1	3	1	1	5	1	0	1	2	4	4	5	3	2	2	2	1	2	3	3	1	0
234	20	5	0	1	1	0	7	1	7	0	3	4	4	5	4	3	2	2	2	5	1	3	0	0
235	36	7	1	1	2	1	4	1	2	0	2	4	5	5	5	2	2	2	2	2	2	3	1	0
236	30	8	1	2	1	1	5	1	0	0	1	4	5	5	5	3	3	2	2	4	3	4	1	0
237	29	7	1	1	1	1	3	1	11	1	3	4	4	4	4	2	2	2	4	5	2	3	0	0
238	29	7	1	2	1	1	5	3	11	1	4	2	4	4	4	3	4	5	4	5	1	2	2	1
239	23	7	0	1	2	1	3	1	4	1	2	5	5	5	5	1	2	1	1	3	5	2	1	1
240	28	8	1	2	2	1	9	1	0	1	1	4	5	5	4	1	1	2	4	2	5	2	1	1
241	39	8	1	3	1	1	3	1	5	1	4	5	4	4	4	4	3	4	5	5	3	3	1	0
242	41	8	0	4	1	1	1	3	7	1	4	1	4	1	4	2	2	2	4	5	1	2	2	2
243	28	7	1	2	2	1	3	1	7	1	3	4	5	5	5	1	1	2	5	3	2	3	1	1
244	52	8	1	4	1	1	9	1	7	1	4	3	4	4	2	2	3	4	4	4	2	2	1	0
245	26	8	0	2	2	1	2	1	1	1	3	2	2	5	2	2	2	2	4	5	2	3	1	0
246	49	8	1	4	2	1	9	1	11	1	3	5	4	5	4	2	2	2	2	5	1	1	1	0
247	24	7	1	1	2	1	2	1	11	1	2	4	5	5	5	2	1	1	1	5	3	3	1	0
248	55	8	1	4	1	1	1	1	6	1	5	2	4	4	2	4	4	5	4	5	1	4	1	2
249	55	8	1	4	2	1	9	1	3	1	1	5	5	5	5	1	1	1	5	1	1	3	1	1
250	57	8	0	3	1	0	9	1	7	0	1	4	4	4	4	2	2	3	3	4	2	1	0	0
251	32	8	0	3	1	1	1	1	7	1	4	1	2	2	1	3	4	4	5	5	1	3	1	1
252	38	8	0	3	1	1	9	1	5	1	2	5	5	5	5	2	1	2	4	4	2	4	1	0
253	48	6	1	2	2	1	9	1	1	1	1	5	5	5	4	2	2	2	2	3	1	3	1	1
254	33	8	0	1	2	1	1	3	1	1	3	4	5	4	4	3	2	4	5	5	1	3	2	2
255	41	8	1	4	1	1	9	1	3	1	4	5	5	5	5	4	4	4	2	5	1	2	1	1
256	40	8	1	3	2	1	6	1	1	1	4	4	4	4	4	4	4	4	5	5	1	5	1	1
257	59	8	1	2	2	0	3	1	11	1	1	4	5	5	5	1	2	2	5	4	4	4	0	1
258	47	8	1	4	2	1	2	1	7	1	2	5	5	5	5	2	2	2	1	4	5	3	1	2
259	59	8	1	4	2	1	6	1	11	1	3	4	5	5	4	3	3	3	5	5	3	3	1	1
260	46	8	1	4	2	0	9	1	2	1	2	4	4	4	4	2	2	2	4	4	2	3	0	0
261	26	8	0	2	2	1	4	1	2	1	1	2	5	5	4	1	2	2	5	3	5	3	1	0
262	30	8	1	2	2	0	9	1	7	0	3	2	2	4	2	2	4	5	3	4	2	2	0	0
263	52	8	1	3	2	1	2	1	0	1	2	5	5	5	5	1	1	1	1	5	1	1	1	1
264	35	8	1	4	1	1	9	1	7	1	3	2	4	4	3	2	4	5	5	5	1	3	0	0
265	42	8	1	3	2	1	9	1	1	1	3	5	5	5	5	2	2	3	3	2	1	3	0	0
266	42	7	1	3	2	1	3	1	11	1	2	5	5	5	3	2	2	1	1	3	2	1	1	2
267	44	8	0	3	1	1	9	3	6	1	4	4	4	5	4	3	3	4	3	4	1	2	1	0
268	34	6	0	2	2	0	9	1	7	0	3	3	2	4	2	2	5	5	3	5	1	3	0	0
269	23	7	1	2	2	1	2	1	2	1	1	5	5	5	5	1	1	1	3	2	4	3	1	2
270	33	8	1	3	2	1	2	1	3	1	2	5	4	4	4	2	2	4	2	3	5	4	0	1
271	35	8	1	2	2	0	2	1	1	0	3	3	5	5	3	3	3	3	3	3	1	3	0	0
272	23	7	1	1	2	0	2	1	7	0	2	5	4	5	5	2	1	1	3	4	2	3	0	0
273	40	8	1	3	1	1	9	1	11	1	2	4	2	5	4	1	1	2	3	4	1	1	0	0
274	33	8	1	3	2	1	9	1	7	1	3	5	5	3	5	1	1	2	2	3	1	3	0	0
275	31	7	0	2	2	0	2	1	4	1	3	4	4	4	4	2	2	3	3	5	1	3	0	0
276	48	8	1	2	2	0	9	1	2	0	3	2	5	5	5	2	2	2	2	4	1	4	0	0
277	32	8	1	3	2	1	9	1	0	1	1	5	5	5	5	1	1	1	1	1	1	3	1	1
278	51	8	1	4	2	1	9	1	0	1	3	4	4	4	4	4	2	3	3	4	1	3	0	0
279	43	8	1	4	2	1	9	1	7	1	3	4	4	4	3	2	2	4	5	5	4	3	0	0
280	43	8	1	3	2	1	9	1	11	1	3	4	4	4	4	1	4	1	1	4	4	3	0	1
281	48	6	1	2	2	1	3	3	7	1	3	5	5	5	4	2	2	4	4	5	1	2	1	0
282	37	8	1	3	1	1	9	1	6	1	2	5	5	5	4	2	2	2	3	4	2	3	0	1
283	37	8	0	4	1	1	9	1	7	0	4	2	3	2	1	4	4	4	5	5	1	4	2	1
284	50	8	1	4	2	1	9	1	7	1	3	2	4	4	5	4	4	4	5	4	4	2	1	1
285	29	8	1	3	2	1	4	1	1	1	1	5	5	4	4	2	2	2	2	5	4	3	1	1
286	50	8	1	4	1	0	9	1	4	1	3	5	5	5	5	3	2	1	3	4	1	3	0	1
287	33	8	0	3	1	0	9	1	1	1	3	4	4	4	4	3	2	3	4	5	1	2	0	0
288	27	7	0	3	2	1	5	1	1	1	4	2	4	4	4	2	2	4	4	5	1	3	1	1
289	66	8	1	4	2	1	9	1	7	1	2	4	5	5	5	2	2	2	3	5	4	3	0	2
290	34	7	1	1	1	0	3	1	2	1	1	4	5	5	5	1	1	2	3	2	3	3	0	0
291	20	5	1	1	2	0	3	1	5	1	2	4	5	5	5	2	2	3	3	3	5	2	1	1
292	51	8	1	4	2	1	3	1	6	1	3	5	5	5	5	2	1	1	2	3	3	2	1	1
293	46	8	1	3	1	1	1	1	5	1	3	4	2	4	5	4	4	4	5	5	4	3	2	1
294	56	8	1	4	1	1	9	1	0	1	5	1	1	4	2	3	5	5	5	4	1	3	0	0
295	54	6	1	3	1	0	3	1	0	0	3	2	4	4	2	2	4	2	2	5	3	3	0	0
296	27	8	1	3	1	1	1	1	2	1	3	4	4	5	4	3	2	2	3	5	1	2	2	2
297	26	6	1	1	2	0	3	1	0	1	2	5	5	5	5	2	2	2	2	2	5	2	1	2
298	27	6	1	1	2	1	3	1	11	0	1	5	4	5	5	1	1	2	3	4	4	2	1	0
299	45	8	1	3	2	1	3	1	7	0	3	3	4	4	3	4	3	3	4	5	1	3	1	0
300	47	8	0	4	1	1	9	1	4	1	3	2	2	2	2	2	1	4	4	5	2	1	2	0
